# Supplementary material for: The first draft genome of feather grasses using SMRT sequencing and its implications in molecular studies of Stipa
Source: Sci Rep. 2021 Jul 28;11:15345. doi: 10.1038/s41598-021-94068-w (PMC8319324; doi:10.1038/s41598-021-94068-w)
Supplement: Supplementary file 3 [file 41598_2021_94068_MOESM3_ESM.xlsx]

## Sheet: Krait_77614_SSRs
ID	Contig number	Motif	Type	Repeat	Start	End	Length
1	contig_454	AGC	tri	7	3163	3183	21
2	contig_454	ATC	tri	5	4424	4438	15
3	contig_454	AT	di	11	21206	21227	22
4	contig_454	GGCGGA	hexa	4	36434	36457	24
5	contig_3121	GCGT	tetra	4	19696	19711	16
6	contig_3121	TA	di	17	33803	33836	34
7	contig_3121	TA	di	9	34877	34894	18
8	contig_3121	TA	di	11	36165	36186	22
9	contig_3121	TA	di	17	37202	37235	34
10	contig_3121	TA	di	9	38239	38256	18
11	contig_3121	TCT	tri	9	62326	62352	27
12	contig_3121	GA	di	7	68775	68788	14
13	contig_3121	ATCTA	penta	4	68971	68990	20
14	contig_3121	CTT	tri	5	102091	102105	15
15	contig_3121	AAG	tri	6	134184	134201	18
16	contig_3121	GA	di	7	134336	134349	14
17	contig_3121	GGAGG	penta	4	134437	134456	20
18	contig_3121	CGC	tri	5	159708	159722	15
19	contig_3121	CGC	tri	5	159948	159962	15
20	contig_3121	CGC	tri	5	160221	160235	15
21	contig_5105	CCG	tri	6	29040	29057	18
22	contig_5105	CTAGAT	hexa	5	35098	35127	30
23	contig_5105	AT	di	9	52130	52147	18
24	contig_5105	AT	di	9	59531	59548	18
25	contig_4978	AT	di	9	41319	41336	18
26	contig_668	T	mono	15	372	386	15
27	contig_668	T	mono	15	423	437	15
28	contig_668	CT	di	8	24704	24719	16
29	contig_668	GGC	tri	5	40770	40784	15
30	contig_668	CGC	tri	5	53176	53190	15
31	contig_668	CGC	tri	5	53245	53259	15
32	contig_668	CGC	tri	5	53314	53328	15
33	contig_668	AG	di	33	112563	112628	66
34	contig_668	GGC	tri	5	118798	118812	15
35	contig_668	AT	di	9	150234	150251	18
36	contig_668	TA	di	8	150311	150326	16
37	contig_668	TTTCT	penta	4	158336	158355	20
38	contig_668	AGCT	tetra	4	158390	158405	16
39	contig_668	GTC	tri	6	159344	159361	18
40	contig_668	TCTAGA	hexa	4	187949	187972	24
41	contig_668	CCTC	tetra	4	188036	188051	16
42	contig_7002	TA	di	16	23513	23544	32
43	contig_8682	CGG	tri	5	32471	32485	15
44	contig_8682	CT	di	26	38523	38574	52
45	contig_3343	CAA	tri	7	6703	6723	21
46	contig_7012	C	mono	12	1676	1687	12
47	contig_7012	C	mono	16	2793	2808	16
48	contig_7012	G	mono	15	9408	9422	15
49	contig_7012	AGGG	tetra	5	24552	24571	20
50	contig_7012	GA	di	7	47162	47175	14
51	contig_7012	TGG	tri	6	72144	72161	18
52	contig_8617	AT	di	9	23114	23131	18
53	contig_8617	CTG	tri	5	33524	33538	15
54	contig_8617	GAA	tri	6	56779	56796	18
55	contig_8617	AGG	tri	5	57276	57290	15
56	contig_8617	TGA	tri	5	69400	69414	15
57	contig_8617	GATT	tetra	4	69577	69592	16
58	contig_8617	AATAA	penta	4	94133	94152	20
59	contig_8617	GGGA	tetra	4	113051	113066	16
60	contig_8617	TC	di	7	121607	121620	14
61	contig_8617	TC	di	10	121814	121833	20
62	contig_8617	AT	di	23	137893	137938	46
63	contig_8617	CGC	tri	5	174266	174280	15
64	contig_8617	CGG	tri	5	177859	177873	15
65	contig_8617	CT	di	15	194100	194129	30
66	contig_5675	CCTC	tetra	5	7840	7859	20
67	contig_5675	CCTC	tetra	6	7864	7887	24
68	contig_5675	CCTC	tetra	5	7892	7911	20
69	contig_5675	CCTC	tetra	5	7916	7935	20
70	contig_5675	CCTC	tetra	4	7977	7992	16
71	contig_5675	CCTC	tetra	6	7997	8020	24
72	contig_8626	GAG	tri	5	7110	7124	15
73	contig_8626	AAC	tri	6	36650	36667	18
74	contig_8626	TC	di	9	38034	38051	18
75	contig_8626	GGT	tri	6	41227	41244	18
76	contig_1700	GCAT	tetra	4	21871	21886	16
77	contig_1700	GCAT	tetra	4	21938	21953	16
78	contig_1700	GGA	tri	5	32113	32127	15
79	contig_1700	T	mono	12	99307	99318	12
80	contig_3158	AGT	tri	6	20809	20826	18
81	contig_3158	TAT	tri	5	32432	32446	15
82	contig_3158	TTTA	tetra	4	40267	40282	16
83	contig_3158	CT	di	7	51820	51833	14
84	contig_3158	CA	di	7	52315	52328	14
85	contig_3158	GAG	tri	5	55872	55886	15
86	contig_3158	AT	di	20	108799	108838	40
87	contig_3158	CCGC	tetra	4	132496	132511	16
88	contig_3158	AG	di	9	133751	133768	18
89	contig_744	ACC	tri	7	10155	10175	21
90	contig_744	AAT	tri	6	48112	48129	18
91	contig_744	AT	di	16	100309	100340	32
92	contig_744	TA	di	8	101334	101349	16
93	contig_744	GATCTA	hexa	5	110097	110126	30
94	contig_744	CGA	tri	5	113668	113682	15
95	contig_744	TA	di	10	133642	133661	20
96	contig_744	CT	di	7	173411	173424	14
97	contig_744	AG	di	7	173940	173953	14
98	contig_744	GA	di	7	174446	174459	14
99	contig_744	TTTC	tetra	5	227958	227977	20
100	contig_744	AG	di	8	236281	236296	16
101	contig_744	CTTCT	penta	4	243861	243880	20
102	contig_744	CGA	tri	5	260008	260022	15
103	contig_744	CT	di	10	264346	264365	20
104	contig_744	AT	di	13	285148	285173	26
105	contig_744	TG	di	11	301583	301604	22
106	contig_744	TC	di	20	301605	301644	40
107	contig_744	CCT	tri	5	303244	303258	15
108	contig_744	TC	di	7	336312	336325	14
109	contig_744	GA	di	14	340483	340510	28
110	contig_744	CGC	tri	7	361986	362006	21
111	contig_744	CT	di	19	388906	388943	38
112	contig_744	CTC	tri	5	396012	396026	15
113	contig_744	CTG	tri	7	411745	411765	21
114	contig_744	AATA	tetra	4	415463	415478	16
115	contig_744	CTC	tri	5	419335	419349	15
116	contig_6720	CT	di	8	6983	6998	16
117	contig_3639	GCG	tri	5	25363	25377	15
118	contig_3639	CGG	tri	6	53732	53749	18
119	contig_3639	CT	di	8	74602	74617	16
120	contig_3639	CT	di	7	84500	84513	14
121	contig_3639	AGC	tri	5	123289	123303	15
122	contig_3639	CT	di	7	133385	133398	14
123	contig_9037	AG	di	8	18893	18908	16
124	contig_9037	TG	di	7	36327	36340	14
125	contig_9037	AT	di	16	37369	37400	32
126	contig_19	AGC	tri	6	2863	2880	18
127	contig_19	CT	di	15	5586	5615	30
128	contig_19	TGCGTT	hexa	5	9472	9501	30
129	contig_19	TGCTC	penta	5	13962	13986	25
130	contig_19	TC	di	13	13987	14012	26
131	contig_19	GAG	tri	6	16111	16128	18
132	contig_19	CT	di	14	25837	25864	28
133	contig_19	GA	di	8	29323	29338	16
134	contig_19	TCA	tri	5	37475	37489	15
135	contig_19	CTG	tri	6	59001	59018	18
136	contig_19	GCG	tri	5	72288	72302	15
137	contig_19	TC	di	7	107885	107898	14
138	contig_19	AT	di	13	117186	117211	26
139	contig_19	GT	di	9	118245	118262	18
140	contig_19	TTC	tri	5	134544	134558	15
141	contig_19	CTG	tri	5	143920	143934	15
142	contig_19	TCTCC	penta	4	206451	206470	20
143	contig_19	CGC	tri	7	206638	206658	21
144	contig_19	GTG	tri	5	223647	223661	15
145	contig_19	GCT	tri	6	224092	224109	18
146	contig_19	GGT	tri	7	224126	224146	21
147	contig_19	TGCA	tetra	4	227904	227919	16
148	contig_543	GA	di	8	31574	31589	16
149	contig_543	GGC	tri	5	40873	40887	15
150	contig_543	TTTTG	penta	4	64078	64097	20
151	contig_543	CTAG	tetra	5	65883	65902	20
152	contig_543	CAAG	tetra	4	79926	79941	16
153	contig_7747	ATAA	tetra	4	32627	32642	16
154	contig_7747	GGA	tri	7	39210	39230	21
155	contig_7747	GAA	tri	7	58764	58784	21
156	contig_7747	GGA	tri	5	63700	63714	15
157	contig_7747	GAGCA	penta	4	64045	64064	20
158	contig_7747	AAG	tri	5	66286	66300	15
159	contig_48	AT	di	8	7143	7158	16
160	contig_48	AT	di	8	17412	17427	16
161	contig_48	TCCA	tetra	6	31706	31729	24
162	contig_48	AC	di	9	54143	54160	18
163	contig_48	CCCT	tetra	4	54840	54855	16
164	contig_48	CAGTGC	hexa	5	59031	59060	30
165	contig_48	CGG	tri	5	75983	75997	15
166	contig_48	GCG	tri	5	81369	81383	15
167	contig_48	TCC	tri	5	100666	100680	15
168	contig_48	GGAG	tetra	4	131026	131041	16
169	contig_48	CT	di	7	162206	162219	14
170	contig_48	TC	di	7	162238	162251	14
171	contig_48	CT	di	8	178094	178109	16
172	contig_48	TC	di	7	297784	297797	14
173	contig_48	AT	di	8	333228	333243	16
174	contig_48	AGG	tri	9	349120	349146	27
175	contig_48	GGT	tri	5	368956	368970	15
176	contig_48	CATA	tetra	5	381333	381352	20
177	contig_250	A	mono	13	1447	1459	13
178	contig_250	G	mono	16	3783	3798	16
179	contig_8129	AG	di	7	12291	12304	14
180	contig_8129	TC	di	7	12758	12771	14
181	contig_8129	GA	di	7	28028	28041	14
182	contig_8129	CAA	tri	5	56026	56040	15
183	contig_736	T	mono	25	104	128	25
184	contig_736	TC	di	7	7344	7357	14
185	contig_736	CGG	tri	8	13887	13910	24
186	contig_736	CT	di	18	23702	23737	36
187	contig_736	CT	di	7	23951	23964	14
188	contig_736	ATT	tri	5	28454	28468	15
189	contig_736	GCAT	tetra	4	38368	38383	16
190	contig_736	GGAGGG	hexa	5	55785	55814	30
191	contig_736	AT	di	9	57809	57826	18
192	contig_736	TA	di	9	68111	68128	18
193	contig_736	TTTTC	penta	4	80613	80632	20
194	contig_736	TC	di	12	101514	101537	24
195	contig_736	ACCGC	penta	5	138533	138557	25
196	contig_736	CAACCG	hexa	4	138575	138598	24
197	contig_736	AG	di	8	154280	154295	16
198	contig_736	AT	di	13	155415	155440	26
199	contig_736	CCGC	tetra	4	169986	170001	16
200	contig_736	AAAT	tetra	4	182504	182519	16
201	contig_736	CAAGCC	hexa	5	182874	182903	30
202	contig_736	AG	di	8	196151	196166	16
203	contig_736	AGA	tri	10	196784	196813	30
204	contig_736	CACCGT	hexa	6	196852	196887	36
205	contig_736	AAG	tri	6	200108	200125	18
206	contig_736	TG	di	9	210680	210697	18
207	contig_736	GGC	tri	7	221856	221876	21
208	contig_736	AGA	tri	7	224543	224563	21
209	contig_736	GCC	tri	5	232875	232889	15
210	contig_736	GGAG	tetra	4	244260	244275	16
211	contig_736	TC	di	7	255810	255823	14
212	contig_736	TTCTC	penta	5	256213	256237	25
213	contig_736	AGGCG	penta	4	261667	261686	20
214	contig_736	GA	di	8	263606	263621	16
215	contig_736	AG	di	8	278018	278033	16
216	contig_736	CTACA	penta	4	284367	284386	20
217	contig_736	TAA	tri	5	295242	295256	15
218	contig_736	GA	di	8	298284	298299	16
219	contig_736	GATG	tetra	4	304922	304937	16
220	contig_736	AGCA	tetra	4	308441	308456	16
221	contig_736	CGT	tri	5	314050	314064	15
222	contig_736	ATC	tri	5	316718	316732	15
223	contig_736	AAG	tri	6	343575	343592	18
224	contig_736	TTAT	tetra	4	352541	352556	16
225	contig_736	TCT	tri	5	368113	368127	15
226	contig_736	CAAA	tetra	4	422018	422033	16
227	contig_736	GAG	tri	5	422647	422661	15
228	contig_736	GCA	tri	5	425311	425325	15
229	contig_736	GA	di	8	430011	430026	16
230	contig_736	TA	di	18	458916	458951	36
231	contig_736	CAG	tri	7	461056	461076	21
232	contig_736	AGG	tri	6	461206	461223	18
233	contig_4429	AT	di	9	1462	1479	18
234	contig_4429	AT	di	7	12138	12151	14
235	contig_4429	CT	di	10	19955	19974	20
236	contig_4429	TCA	tri	5	33293	33307	15
237	contig_4429	GGA	tri	5	43046	43060	15
238	contig_4429	GGA	tri	5	43073	43087	15
239	contig_4429	GGA	tri	5	43130	43144	15
240	contig_4429	TATG	tetra	4	53767	53782	16
241	contig_4429	GATCTA	hexa	6	122686	122721	36
242	contig_4429	TC	di	7	134229	134242	14
243	contig_4429	TC	di	7	147229	147242	14
244	contig_780	TA	di	7	1575	1588	14
245	contig_780	GA	di	10	4420	4439	20
246	contig_780	AG	di	12	53386	53409	24
247	contig_780	TCC	tri	5	74669	74683	15
248	contig_780	TCC	tri	6	74690	74707	18
249	contig_4262	GA	di	35	12252	12321	70
250	contig_4262	AT	di	7	35526	35539	14
251	contig_4262	AG	di	14	48004	48031	28
252	contig_4262	CAAG	tetra	4	50519	50534	16
253	contig_4262	AC	di	8	58122	58137	16
254	contig_4262	CTC	tri	5	63687	63701	15
255	contig_4262	CCT	tri	5	63720	63734	15
256	contig_1698	TTC	tri	5	28058	28072	15
257	contig_1698	TC	di	9	48540	48557	18
258	contig_1698	TC	di	8	54811	54826	16
259	contig_1698	CCTC	tetra	6	54832	54855	24
260	contig_1698	CTC	tri	6	54857	54874	18
261	contig_1698	CT	di	7	54971	54984	14
262	contig_1698	ATGC	tetra	4	58852	58867	16
263	contig_1698	CCT	tri	6	114543	114560	18
264	contig_1698	GA	di	11	124831	124852	22
265	contig_1698	GCTCG	penta	4	139800	139819	20
266	contig_1698	GCTCG	penta	4	149159	149178	20
267	contig_1698	TTA	tri	5	160516	160530	15
268	contig_1698	TTTA	tetra	4	171302	171317	16
269	contig_1698	GCC	tri	5	179295	179309	15
270	contig_1698	GA	di	7	193132	193145	14
271	contig_1698	GGA	tri	6	206039	206056	18
272	contig_1698	CATGC	penta	6	213321	213350	30
273	contig_1698	GA	di	10	240835	240854	20
274	contig_1698	TTG	tri	5	248524	248538	15
275	contig_1698	CGA	tri	5	250989	251003	15
276	contig_1698	GA	di	8	291020	291035	16
277	contig_1698	CGA	tri	6	301457	301474	18
278	contig_1698	AT	di	9	318148	318165	18
279	contig_1698	TC	di	7	326158	326171	14
280	contig_1698	AAT	tri	9	342132	342158	27
281	contig_1698	CTAGAT	hexa	5	354665	354694	30
282	contig_1698	CGG	tri	6	376531	376548	18
283	contig_1698	CGG	tri	5	381426	381440	15
284	contig_1698	TC	di	20	393910	393949	40
285	contig_101	GCG	tri	9	44426	44452	27
286	contig_101	CT	di	7	74153	74166	14
287	contig_101	GA	di	9	77235	77252	18
288	contig_101	CTG	tri	5	81852	81866	15
289	contig_101	CAG	tri	6	111197	111214	18
290	contig_101	GCC	tri	5	121510	121524	15
291	contig_101	GCC	tri	5	121548	121562	15
292	contig_101	GCC	tri	5	121590	121604	15
293	contig_101	AG	di	19	132913	132950	38
294	contig_101	GCTA	tetra	4	133422	133437	16
295	contig_101	ATGG	tetra	4	133835	133850	16
296	contig_101	CT	di	16	139500	139531	32
297	contig_101	CA	di	11	139532	139553	22
298	contig_101	CTCC	tetra	4	139664	139679	16
299	contig_101	TA	di	11	202555	202576	22
300	contig_101	GGAGG	penta	4	206506	206525	20
301	contig_101	TCA	tri	5	213355	213369	15
302	contig_101	CCCA	tetra	4	232707	232722	16
303	contig_101	TCCTT	penta	4	241705	241724	20
304	contig_101	TCCTT	penta	4	241755	241774	20
305	contig_101	TG	di	14	242009	242036	28
306	contig_101	ATG	tri	5	296006	296020	15
307	contig_101	AT	di	7	301236	301249	14
308	contig_101	AT	di	20	324500	324539	40
309	contig_101	AAC	tri	6	326479	326496	18
310	contig_101	ATATCT	hexa	4	335864	335887	24
311	contig_101	TA	di	10	360949	360968	20
312	contig_101	CGC	tri	5	363519	363533	15
313	contig_101	TC	di	10	381953	381972	20
314	contig_101	CT	di	11	417028	417049	22
315	contig_101	GCT	tri	5	464765	464779	15
316	contig_101	CCT	tri	8	467748	467771	24
317	contig_5311	TGCATG	hexa	4	11279	11302	24
318	contig_5311	TC	di	15	31716	31745	30
319	contig_5311	TGG	tri	5	34752	34766	15
320	contig_5311	TTTA	tetra	5	42310	42329	20
321	contig_5311	TC	di	7	44661	44674	14
322	contig_5311	TC	di	13	44677	44702	26
323	contig_5311	TA	di	10	55253	55272	20
324	contig_5311	AT	di	13	82024	82049	26
325	contig_5311	TC	di	7	91058	91071	14
326	contig_5311	CTAA	tetra	4	95667	95682	16
327	contig_5311	CTAA	tetra	4	95685	95700	16
328	contig_5311	CTAA	tetra	8	95735	95766	32
329	contig_5311	AAG	tri	5	111528	111542	15
330	contig_932	CA	di	7	10949	10962	14
331	contig_932	TG	di	9	11116	11133	18
332	contig_932	TCAT	tetra	4	27283	27298	16
333	contig_932	AT	di	9	36261	36278	18
334	contig_932	GGGAG	penta	4	119793	119812	20
335	contig_932	CT	di	18	125225	125260	36
336	contig_932	GA	di	13	147320	147345	26
337	contig_932	CGC	tri	6	147435	147452	18
338	contig_932	CT	di	7	162045	162058	14
339	contig_932	CAA	tri	7	181802	181822	21
340	contig_932	GCA	tri	5	185213	185227	15
341	contig_932	GGGA	tetra	5	188828	188847	20
342	contig_932	TC	di	9	202942	202959	18
343	contig_932	TAC	tri	11	202961	202993	33
344	contig_932	AC	di	8	215992	216007	16
345	contig_932	TTTG	tetra	4	220072	220087	16
346	contig_932	CACT	tetra	4	223420	223435	16
347	contig_932	AT	di	11	223604	223625	22
348	contig_932	CA	di	8	226882	226897	16
349	contig_932	CCGC	tetra	4	230450	230465	16
350	contig_932	CT	di	14	242261	242288	28
351	contig_932	TACG	tetra	5	244428	244447	20
352	contig_932	GCG	tri	6	249976	249993	18
353	contig_932	AAG	tri	6	249994	250011	18
354	contig_932	GCG	tri	5	257391	257405	15
355	contig_932	AGC	tri	5	260418	260432	15
356	contig_932	CCTC	tetra	4	270812	270827	16
357	contig_932	AATA	tetra	4	292611	292626	16
358	contig_932	CAT	tri	5	307418	307432	15
359	contig_932	GAG	tri	5	320313	320327	15
360	contig_932	GA	di	8	338050	338065	16
361	contig_932	GCG	tri	7	338110	338130	21
362	contig_932	ACT	tri	5	343624	343638	15
363	contig_932	AG	di	7	348156	348169	14
364	contig_932	CCG	tri	6	351490	351507	18
365	contig_932	CCG	tri	5	356392	356406	15
366	contig_932	AG	di	18	383568	383603	36
367	contig_932	GAAGA	penta	5	408524	408548	25
368	contig_932	GCC	tri	5	426943	426957	15
369	contig_932	GGA	tri	6	452341	452358	18
370	contig_932	CGA	tri	6	470813	470830	18
371	contig_932	TTTTA	penta	4	504678	504697	20
372	contig_932	CT	di	19	514853	514890	38
373	contig_932	TA	di	10	521671	521690	20
374	contig_932	ATGT	tetra	4	521702	521717	16
375	contig_932	TC	di	18	522312	522347	36
376	contig_932	GCCC	tetra	4	532206	532221	16
377	contig_932	CCT	tri	6	549685	549702	18
378	contig_932	TCGC	tetra	4	549907	549922	16
379	contig_932	ATGC	tetra	4	553819	553834	16
380	contig_932	TCGTCC	hexa	4	554286	554309	24
381	contig_932	GTC	tri	5	554321	554335	15
382	contig_932	GGC	tri	6	554365	554382	18
383	contig_932	TCA	tri	7	567910	567930	21
384	contig_932	CTT	tri	8	568112	568135	24
385	contig_932	CAA	tri	8	578371	578394	24
386	contig_932	CCCG	tetra	7	582539	582566	28
387	contig_932	AGCA	tetra	4	587083	587098	16
388	contig_932	TC	di	8	587412	587427	16
389	contig_932	GA	di	7	588222	588235	14
390	contig_932	AC	di	8	589153	589168	16
391	contig_932	TAAA	tetra	4	590655	590670	16
392	contig_932	GGGGT	penta	4	594451	594470	20
393	contig_932	GCG	tri	6	673309	673326	18
394	contig_932	GGC	tri	5	673402	673416	15
395	contig_2553	CGA	tri	6	7998	8015	18
396	contig_2553	CGAGGA	hexa	4	8019	8042	24
397	contig_2553	TA	di	8	40393	40408	16
398	contig_2553	AT	di	22	40563	40606	44
399	contig_2553	TA	di	10	64829	64848	20
400	contig_2553	TC	di	14	80198	80225	28
401	contig_2553	AAG	tri	5	85166	85180	15
402	contig_2553	TCAA	tetra	5	88485	88504	20
403	contig_2553	CATG	tetra	5	99147	99166	20
404	contig_2553	GCC	tri	6	116331	116348	18
405	contig_2553	AAT	tri	7	122906	122926	21
406	contig_2553	TAGC	tetra	4	125211	125226	16
407	contig_2553	CTTTT	penta	5	147125	147149	25
408	contig_2553	TTAG	tetra	4	167209	167224	16
409	contig_2553	TTAG	tetra	4	176238	176253	16
410	contig_2553	AG	di	8	182033	182048	16
411	contig_2553	TCGGC	penta	5	183994	184018	25
412	contig_2553	CGAGC	penta	4	186097	186116	20
413	contig_2553	AAG	tri	6	204962	204979	18
414	contig_2553	AAG	tri	7	210749	210769	21
415	contig_2553	TC	di	8	214172	214187	16
416	contig_2553	TCT	tri	5	230922	230936	15
417	contig_1905	AT	di	7	26523	26536	14
418	contig_1905	GA	di	13	41241	41266	26
419	contig_1905	CATG	tetra	4	49995	50010	16
420	contig_1905	TCTT	tetra	6	56583	56606	24
421	contig_1905	TTGT	tetra	4	64102	64117	16
422	contig_1905	TC	di	8	67697	67712	16
423	contig_1905	CTC	tri	5	81332	81346	15
424	contig_1905	TC	di	7	82582	82595	14
425	contig_1905	TC	di	12	84810	84833	24
426	contig_1905	AT	di	8	92433	92448	16
427	contig_1905	CTTGA	penta	4	102696	102715	20
428	contig_1905	TC	di	8	146146	146161	16
429	contig_1905	TA	di	13	154097	154122	26
430	contig_1905	AG	di	8	173473	173488	16
431	contig_1905	AG	di	14	176288	176315	28
432	contig_1905	GGGGCG	hexa	4	180643	180666	24
433	contig_1905	CT	di	7	193689	193702	14
434	contig_1905	CT	di	9	234283	234300	18
435	contig_1905	TTTA	tetra	5	245148	245167	20
436	contig_1905	AG	di	9	245890	245907	18
437	contig_1905	CAC	tri	6	252412	252429	18
438	contig_1905	GGC	tri	5	261322	261336	15
439	contig_1905	AT	di	7	283011	283024	14
440	contig_1905	AGG	tri	6	296214	296231	18
441	contig_1905	TA	di	7	299802	299815	14
442	contig_1905	AATC	tetra	4	308395	308410	16
443	contig_1905	TA	di	15	308690	308719	30
444	contig_1905	GCT	tri	5	312512	312526	15
445	contig_1905	TCAT	tetra	5	318848	318867	20
446	contig_1905	CT	di	15	322141	322170	30
447	contig_1905	GGC	tri	5	330082	330096	15
448	contig_1905	CTTT	tetra	4	334220	334235	16
449	contig_1905	A	mono	20	337746	337765	20
450	contig_1129	CA	di	7	41487	41500	14
451	contig_1129	TA	di	9	90239	90256	18
452	contig_1129	TA	di	7	114249	114262	14
453	contig_1129	AT	di	14	115425	115452	28
454	contig_1129	AG	di	46	115453	115544	92
455	contig_1129	CCG	tri	6	115771	115788	18
456	contig_1129	CGC	tri	5	115923	115937	15
457	contig_1129	AT	di	7	123900	123913	14
458	contig_1129	TA	di	21	125585	125626	42
459	contig_1129	AG	di	7	132843	132856	14
460	contig_1129	CGG	tri	5	178071	178085	15
461	contig_1129	AGT	tri	5	186318	186332	15
462	contig_1129	AG	di	18	187597	187632	36
463	contig_1129	AT	di	8	194391	194406	16
464	contig_1129	TG	di	8	214631	214646	16
465	contig_1129	AAAT	tetra	4	227743	227758	16
466	contig_1129	ATTT	tetra	4	270770	270785	16
467	contig_1129	CCG	tri	5	273928	273942	15
468	contig_1129	AAAATA	hexa	4	274144	274167	24
469	contig_1129	GCC	tri	5	278712	278726	15
470	contig_1129	CGC	tri	8	293195	293218	24
471	contig_1129	TA	di	7	395053	395066	14
472	contig_1129	TCCC	tetra	5	410828	410847	20
473	contig_1129	CAGG	tetra	5	450082	450101	20
474	contig_1129	AT	di	16	457224	457255	32
475	contig_1129	TA	di	7	457257	457270	14
476	contig_1129	AT	di	18	458291	458326	36
477	contig_1129	TCC	tri	5	460015	460029	15
478	contig_1129	GCG	tri	5	461015	461029	15
479	contig_1129	GCC	tri	5	493221	493235	15
480	contig_1129	TA	di	8	493871	493886	16
481	contig_1129	AG	di	9	505320	505337	18
482	contig_1129	CGTA	tetra	4	505858	505873	16
483	contig_1129	ATCT	tetra	5	514126	514145	20
484	contig_1129	TTAT	tetra	5	516312	516331	20
485	contig_1129	GTC	tri	5	583356	583370	15
486	contig_1129	AGC	tri	5	645370	645384	15
487	contig_1129	CCGCCC	hexa	4	681908	681931	24
488	contig_1129	TA	di	8	690720	690735	16
489	contig_1129	TG	di	14	690736	690763	28
490	contig_1129	TA	di	7	690853	690866	14
491	contig_1380	GA	di	10	9230	9249	20
492	contig_1380	AAAT	tetra	4	67663	67678	16
493	contig_3938	TA	di	7	16221	16234	14
494	contig_3938	TATT	tetra	4	42610	42625	16
495	contig_3938	GA	di	9	50611	50628	18
496	contig_3938	GA	di	11	50651	50672	22
497	contig_3938	GGGA	tetra	4	60542	60557	16
498	contig_3938	GATCTA	hexa	5	60559	60588	30
499	contig_3938	GGAG	tetra	4	60594	60609	16
500	contig_3938	AT	di	7	62086	62099	14
501	contig_3938	GA	di	8	93755	93770	16
502	contig_3938	TGAG	tetra	4	100019	100034	16
503	contig_3938	TC	di	9	103208	103225	18
504	contig_3938	GGC	tri	5	128106	128120	15
505	contig_3938	CAA	tri	6	139567	139584	18
506	contig_3938	CCT	tri	8	142838	142861	24
507	contig_3938	CCT	tri	6	142934	142951	18
508	contig_3938	GCG	tri	5	143296	143310	15
509	contig_7221	AT	di	8	6363	6378	16
510	contig_7221	TA	di	7	19103	19116	14
511	contig_4771	CCTC	tetra	5	1313	1332	20
512	contig_4771	GA	di	15	23468	23497	30
513	contig_4771	GCG	tri	5	25382	25396	15
514	contig_4771	CT	di	8	40353	40368	16
515	contig_4771	CCG	tri	5	51966	51980	15
516	contig_4771	AT	di	16	62378	62409	32
517	contig_4771	AAAT	tetra	5	70372	70391	20
518	contig_4771	AT	di	9	70396	70413	18
519	contig_4771	TA	di	23	71405	71450	46
520	contig_4771	TCT	tri	5	94178	94192	15
521	contig_9106	CAAG	tetra	4	495	510	16
522	contig_2142	CCG	tri	8	29168	29191	24
523	contig_2142	TTA	tri	5	38963	38977	15
524	contig_125	CA	di	9	2293	2310	18
525	contig_125	GGC	tri	5	21639	21653	15
526	contig_125	GGC	tri	5	26609	26623	15
527	contig_125	GGC	tri	5	26872	26886	15
528	contig_125	TAA	tri	6	68902	68919	18
529	contig_125	TAAAA	penta	4	69644	69663	20
530	contig_125	GCG	tri	6	84066	84083	18
531	contig_125	GGC	tri	5	84110	84124	15
532	contig_125	AG	di	8	102117	102132	16
533	contig_125	AG	di	8	115342	115357	16
534	contig_125	GA	di	7	139238	139251	14
535	contig_125	CCTC	tetra	4	140264	140279	16
536	contig_125	CAAG	tetra	4	189209	189224	16
537	contig_125	AG	di	7	193928	193941	14
538	contig_125	CT	di	9	222638	222655	18
539	contig_125	TAAA	tetra	4	314933	314948	16
540	contig_125	CCA	tri	5	315235	315249	15
541	contig_125	TA	di	7	323264	323277	14
542	contig_125	TCA	tri	6	336051	336068	18
543	contig_125	TCT	tri	5	336911	336925	15
544	contig_125	GGA	tri	6	360355	360372	18
545	contig_125	CCG	tri	6	362340	362357	18
546	contig_7411	GGAGG	penta	4	9452	9471	20
547	contig_4917	TCG	tri	7	28754	28774	21
548	contig_4917	TC	di	8	31675	31690	16
549	contig_4917	GA	di	7	43110	43123	14
550	contig_4917	AAC	tri	5	46895	46909	15
551	contig_4917	TA	di	7	60198	60211	14
552	contig_4917	CGC	tri	5	67540	67554	15
553	contig_4917	TC	di	9	83143	83160	18
554	contig_2770	AT	di	8	4803	4818	16
555	contig_2770	TTC	tri	5	18651	18665	15
556	contig_3229	TTTA	tetra	4	129	144	16
557	contig_3229	TGC	tri	5	9854	9868	15
558	contig_3229	TACG	tetra	4	13771	13786	16
559	contig_3229	TA	di	20	25844	25883	40
560	contig_3229	GCA	tri	5	32805	32819	15
561	contig_3229	AT	di	7	35963	35976	14
562	contig_3229	TC	di	26	37381	37432	52
563	contig_5069	TTC	tri	5	33953	33967	15
564	contig_5069	AT	di	12	37094	37117	24
565	contig_5069	CCG	tri	5	49744	49758	15
566	contig_5069	GA	di	7	58391	58404	14
567	contig_6739	TC	di	7	5758	5771	14
568	contig_2731	TA	di	8	8851	8866	16
569	contig_2731	GCA	tri	6	11624	11641	18
570	contig_2731	CTTCAC	hexa	5	66376	66405	30
571	contig_157	AT	di	9	22220	22237	18
572	contig_157	AT	di	8	22246	22261	16
573	contig_2248	GCAT	tetra	4	24054	24069	16
574	contig_2248	AT	di	8	35242	35257	16
575	contig_2248	AT	di	12	35749	35772	24
576	contig_2248	TA	di	7	36445	36458	14
577	contig_3200	TA	di	11	9597	9618	22
578	contig_3200	GAG	tri	7	14128	14148	21
579	contig_3200	GA	di	13	32865	32890	26
580	contig_3200	CCT	tri	5	42273	42287	15
581	contig_3200	TA	di	7	54986	54999	14
582	contig_3200	CGTCGC	hexa	6	56651	56686	36
583	contig_3200	TTA	tri	5	70179	70193	15
584	contig_3200	GACTC	penta	4	83691	83710	20
585	contig_3200	TC	di	9	122006	122023	18
586	contig_3200	CCTC	tetra	4	130364	130379	16
587	contig_3200	CT	di	8	162168	162183	16
588	contig_3200	CCCT	tetra	5	162184	162203	20
589	contig_3200	GA	di	9	175248	175265	18
590	contig_3200	GCC	tri	5	192345	192359	15
591	contig_3200	GCC	tri	5	201512	201526	15
592	contig_3200	GCA	tri	5	212359	212373	15
593	contig_3200	GGTG	tetra	4	232868	232883	16
594	contig_3200	GA	di	7	233369	233382	14
595	contig_3200	CTGC	tetra	4	240449	240464	16
596	contig_3200	CT	di	20	240504	240543	40
597	contig_3200	GTAC	tetra	4	240913	240928	16
598	contig_3200	GCAC	tetra	4	243958	243973	16
599	contig_3200	GCG	tri	5	244857	244871	15
600	contig_3200	CTAG	tetra	4	245315	245330	16
601	contig_3200	GCCG	tetra	4	251487	251502	16
602	contig_3200	GGA	tri	6	263857	263874	18
603	contig_3200	AG	di	15	281344	281373	30
604	contig_3200	CA	di	7	283335	283348	14
605	contig_3200	TGC	tri	6	300058	300075	18
606	contig_3200	TGC	tri	6	300088	300105	18
607	contig_3200	TGC	tri	5	300121	300135	15
608	contig_3200	GCA	tri	5	304754	304768	15
609	contig_3200	GGC	tri	5	304825	304839	15
610	contig_3200	GA	di	8	306924	306939	16
611	contig_3200	AG	di	15	306945	306974	30
612	contig_3200	AC	di	8	314032	314047	16
613	contig_3200	AC	di	12	329161	329184	24
614	contig_3200	AT	di	8	345115	345130	16
615	contig_2121	T	mono	19	43	61	19
616	contig_2121	T	mono	52	75	126	52
617	contig_2121	AT	di	11	5789	5810	22
618	contig_2121	TA	di	8	92619	92634	16
619	contig_2121	AG	di	7	109556	109569	14
620	contig_2121	AT	di	7	110150	110163	14
621	contig_2121	AT	di	8	110166	110181	16
622	contig_2121	GTG	tri	5	116052	116066	15
623	contig_2121	AT	di	7	117294	117307	14
624	contig_2121	GAA	tri	5	130242	130256	15
625	contig_1653	CATA	tetra	4	6887	6902	16
626	contig_1653	A	mono	16	19418	19433	16
627	contig_1653	TTC	tri	5	19922	19936	15
628	contig_1653	GA	di	10	30948	30967	20
629	contig_1653	TC	di	7	39192	39205	14
630	contig_1653	GA	di	7	39486	39499	14
631	contig_1653	TC	di	16	43181	43212	32
632	contig_1653	GCG	tri	5	73762	73776	15
633	contig_1653	TCA	tri	5	95016	95030	15
634	contig_1653	GTG	tri	5	101576	101590	15
635	contig_1653	CTAA	tetra	4	132435	132450	16
636	contig_1653	GGCT	tetra	6	142556	142579	24
637	contig_1653	GAAA	tetra	4	142608	142623	16
638	contig_1653	CT	di	7	157199	157212	14
639	contig_1653	CA	di	8	201525	201540	16
640	contig_1653	AG	di	10	205551	205570	20
641	contig_1653	GGGA	tetra	4	205588	205603	16
642	contig_1653	AGGC	tetra	5	208812	208831	20
643	contig_1653	CT	di	7	210983	210996	14
644	contig_1653	AGCT	tetra	4	224173	224188	16
645	contig_1653	GT	di	7	234679	234692	14
646	contig_1653	GCAT	tetra	4	244451	244466	16
647	contig_1653	TG	di	10	279543	279562	20
648	contig_1653	AAAG	tetra	5	293103	293122	20
649	contig_1653	TG	di	8	322801	322816	16
650	contig_1653	AAG	tri	5	334781	334795	15
651	contig_2785	TA	di	7	559	572	14
652	contig_2785	GA	di	7	58688	58701	14
653	contig_2785	CT	di	7	59797	59810	14
654	contig_2785	CAG	tri	5	168405	168419	15
655	contig_2785	CTGCTC	hexa	5	169524	169553	30
656	contig_2785	CCG	tri	6	197469	197486	18
657	contig_2785	CGC	tri	5	202930	202944	15
658	contig_4848	AG	di	8	1165	1180	16
659	contig_4848	TA	di	7	17527	17540	14
660	contig_4848	ATCC	tetra	5	31189	31208	20
661	contig_4848	TC	di	18	31747	31782	36
662	contig_4848	AC	di	10	31783	31802	20
663	contig_4848	GTT	tri	6	38071	38088	18
664	contig_4848	CA	di	10	59343	59362	20
665	contig_4848	GATCTA	hexa	5	73118	73147	30
666	contig_4848	AT	di	21	81131	81172	42
667	contig_4848	TATG	tetra	8	81176	81207	32
668	contig_3220	GA	di	8	881	896	16
669	contig_3220	GA	di	12	1519	1542	24
670	contig_3220	CT	di	7	33528	33541	14
671	contig_3220	CCG	tri	6	39644	39661	18
672	contig_3220	TA	di	10	75945	75964	20
673	contig_3220	GGA	tri	5	88310	88324	15
674	contig_3220	CGCCCT	hexa	4	93650	93673	24
675	contig_3220	CT	di	18	115554	115589	36
676	contig_3220	TC	di	7	127061	127074	14
677	contig_3220	CTG	tri	6	127296	127313	18
678	contig_3220	GA	di	12	132651	132674	24
679	contig_3220	GAA	tri	5	132732	132746	15
680	contig_3220	GAC	tri	5	137915	137929	15
681	contig_3220	ATC	tri	5	139565	139579	15
682	contig_3220	AG	di	10	144516	144535	20
683	contig_3220	GAC	tri	5	151558	151572	15
684	contig_3220	TGT	tri	5	151967	151981	15
685	contig_3220	CGC	tri	5	163638	163652	15
686	contig_3220	TC	di	11	180725	180746	22
687	contig_3220	GGC	tri	5	197397	197411	15
688	contig_3220	GCCA	tetra	4	199326	199341	16
689	contig_3220	GCC	tri	5	208345	208359	15
690	contig_3220	TC	di	13	216492	216517	26
691	contig_3220	CT	di	8	216753	216768	16
692	contig_3220	AG	di	8	217087	217102	16
693	contig_3220	ATGAG	penta	4	218452	218471	20
694	contig_3220	CT	di	7	223188	223201	14
695	contig_3220	AG	di	7	228046	228059	14
696	contig_3220	AG	di	21	228062	228103	42
697	contig_3220	TG	di	7	237861	237874	14
698	contig_3220	CT	di	9	255866	255883	18
699	contig_3220	CT	di	9	257586	257603	18
700	contig_3220	GAG	tri	5	258600	258614	15
701	contig_3220	GT	di	7	264257	264270	14
702	contig_3220	CT	di	8	267283	267298	16
703	contig_3220	GTGC	tetra	4	269063	269078	16
704	contig_3220	TG	di	9	269676	269693	18
705	contig_3220	CT	di	10	271897	271916	20
706	contig_3220	TC	di	7	271917	271930	14
707	contig_3220	TC	di	7	271932	271945	14
708	contig_3220	GCT	tri	5	272457	272471	15
709	contig_3220	CTAGAT	hexa	5	273250	273279	30
710	contig_2850	CTAA	tetra	4	1029	1044	16
711	contig_2850	CGC	tri	5	15144	15158	15
712	contig_2850	TG	di	7	15182	15195	14
713	contig_2850	AG	di	11	20710	20731	22
714	contig_2850	CAT	tri	5	28080	28094	15
715	contig_2850	TTAA	tetra	4	31720	31735	16
716	contig_2850	AT	di	13	52545	52570	26
717	contig_2850	TA	di	7	52807	52820	14
718	contig_2850	TA	di	8	52829	52844	16
719	contig_2850	CGC	tri	7	77461	77481	21
720	contig_2850	CA	di	12	82651	82674	24
721	contig_2850	CT	di	7	85555	85568	14
722	contig_2850	TA	di	10	129659	129678	20
723	contig_2850	TA	di	9	129715	129732	18
724	contig_2850	TC	di	8	129845	129860	16
725	contig_2850	AC	di	8	130572	130587	16
726	contig_2850	AT	di	13	130590	130615	26
727	contig_2850	GA	di	7	133856	133869	14
728	contig_2850	GAA	tri	6	139120	139137	18
729	contig_2850	GCT	tri	7	154808	154828	21
730	contig_2850	TC	di	7	179134	179147	14
731	contig_2594	GAGG	tetra	4	1121	1136	16
732	contig_2594	CAG	tri	5	1211	1225	15
733	contig_2594	CTAGAT	hexa	4	6789	6812	24
734	contig_2594	GGAA	tetra	4	24585	24600	16
735	contig_2594	CT	di	8	41509	41524	16
736	contig_2594	TCT	tri	5	48126	48140	15
737	contig_2594	CT	di	7	51686	51699	14
738	contig_2594	CTT	tri	5	87445	87459	15
739	contig_2594	GATG	tetra	4	125563	125578	16
740	contig_2594	TTTGAT	hexa	4	174475	174498	24
741	contig_2594	CCT	tri	17	197708	197758	51
742	contig_2594	GGC	tri	7	221412	221432	21
743	contig_2594	TGCA	tetra	5	221488	221507	20
744	contig_2594	CGA	tri	5	225951	225965	15
745	contig_2594	CT	di	13	236381	236406	26
746	contig_2594	TG	di	7	252346	252359	14
747	contig_2594	CATG	tetra	4	256460	256475	16
748	contig_2594	TCC	tri	5	258869	258883	15
749	contig_2594	CCG	tri	7	298643	298663	21
750	contig_2594	ATCTAT	hexa	4	306136	306159	24
751	contig_2594	CGC	tri	6	338477	338494	18
752	contig_2594	GCC	tri	6	338584	338601	18
753	contig_2594	AATA	tetra	6	350066	350089	24
754	contig_2594	AT	di	7	359622	359635	14
755	contig_2594	GCT	tri	6	376028	376045	18
756	contig_2594	TTA	tri	5	380024	380038	15
757	contig_2594	AGG	tri	5	384336	384350	15
758	contig_2594	CCG	tri	5	392208	392222	15
759	contig_5191	TA	di	10	16236	16255	20
760	contig_5288	GAA	tri	5	62188	62202	15
761	contig_3402	TC	di	10	24284	24303	20
762	contig_3402	GAT	tri	5	26058	26072	15
763	contig_3402	GCG	tri	5	41590	41604	15
764	contig_3221	AC	di	8	4505	4520	16
765	contig_3221	TC	di	7	27038	27051	14
766	contig_784	AG	di	9	1963	1980	18
767	contig_784	AG	di	9	2085	2102	18
768	contig_784	TATCCC	hexa	4	9238	9261	24
769	contig_784	CCG	tri	6	21404	21421	18
770	contig_784	AG	di	8	32147	32162	16
771	contig_784	GAA	tri	5	52322	52336	15
772	contig_784	AT	di	8	63302	63317	16
773	contig_784	TC	di	15	78126	78155	30
774	contig_784	CGAGC	penta	4	101200	101219	20
775	contig_784	TGCG	tetra	4	102625	102640	16
776	contig_784	ACGC	tetra	4	103136	103151	16
777	contig_784	GGC	tri	6	109078	109095	18
778	contig_784	AG	di	8	114680	114695	16
779	contig_784	GA	di	7	114696	114709	14
780	contig_784	TAGCT	penta	5	114818	114842	25
781	contig_784	GA	di	10	122529	122548	20
782	contig_784	TATT	tetra	4	131486	131501	16
783	contig_784	CGAGT	penta	6	133234	133263	30
784	contig_784	CATG	tetra	4	149129	149144	16
785	contig_784	GAC	tri	5	162670	162684	15
786	contig_784	GGA	tri	6	178579	178596	18
787	contig_784	CCG	tri	6	208258	208275	18
788	contig_784	CCT	tri	6	216183	216200	18
789	contig_784	GGCAT	penta	4	216460	216479	20
790	contig_784	CT	di	7	223897	223910	14
791	contig_784	CCCCA	penta	7	237685	237719	35
792	contig_784	CACG	tetra	4	241203	241218	16
793	contig_784	TC	di	11	242368	242389	22
794	contig_784	GGC	tri	6	249031	249048	18
795	contig_4068	CT	di	7	10306	10319	14
796	contig_4068	TA	di	12	13772	13795	24
797	contig_926	TAT	tri	5	13041	13055	15
798	contig_926	TCA	tri	5	142070	142084	15
799	contig_926	CT	di	12	170846	170869	24
800	contig_6397	AT	di	7	1656	1669	14
801	contig_6397	GT	di	7	1670	1683	14
802	contig_2175	AG	di	8	655	670	16
803	contig_2175	AGCACG	hexa	4	2002	2025	24
804	contig_2175	AG	di	12	2547	2570	24
805	contig_2175	GCG	tri	5	2727	2741	15
806	contig_2175	GGC	tri	5	15748	15762	15
807	contig_2175	ACTC	tetra	5	17701	17720	20
808	contig_2175	GGCC	tetra	5	17842	17861	20
809	contig_2175	ACG	tri	5	75057	75071	15
810	contig_2175	TGCA	tetra	4	77953	77968	16
811	contig_2175	TGCA	tetra	4	81208	81223	16
812	contig_2175	TC	di	10	91292	91311	20
813	contig_2175	TA	di	25	104391	104440	50
814	contig_2175	AT	di	12	108596	108619	24
815	contig_2175	TAT	tri	7	132419	132439	21
816	contig_2175	TC	di	11	132830	132851	22
817	contig_2175	CGG	tri	8	134895	134918	24
818	contig_2175	TCA	tri	5	142591	142605	15
819	contig_2175	TGCT	tetra	4	158501	158516	16
820	contig_2175	GCT	tri	5	162131	162145	15
821	contig_2175	GAG	tri	5	173889	173903	15
822	contig_2175	AT	di	8	174183	174198	16
823	contig_2175	CGA	tri	5	180190	180204	15
824	contig_2175	CCG	tri	6	189505	189522	18
825	contig_2175	TCGGCG	hexa	4	197389	197412	24
826	contig_2175	GATACG	hexa	5	242390	242419	30
827	contig_2175	TA	di	7	242477	242490	14
828	contig_2175	TGGCAG	hexa	4	242581	242604	24
829	contig_2175	GAA	tri	5	242862	242876	15
830	contig_2175	GGC	tri	5	243465	243479	15
831	contig_2175	AT	di	9	267594	267611	18
832	contig_2175	AG	di	8	300386	300401	16
833	contig_2175	TG	di	9	328827	328844	18
834	contig_2175	AG	di	12	328845	328868	24
835	contig_2175	GAC	tri	5	331394	331408	15
836	contig_2175	GA	di	10	331652	331671	20
837	contig_2175	CTC	tri	5	349297	349311	15
838	contig_2175	GCGGG	penta	4	350812	350831	20
839	contig_2175	GATC	tetra	4	356487	356502	16
840	contig_2175	TC	di	7	357643	357656	14
841	contig_2175	TG	di	7	401819	401832	14
842	contig_2175	GA	di	7	418003	418016	14
843	contig_2175	CGC	tri	6	418362	418379	18
844	contig_2175	GAGAGG	hexa	4	466763	466786	24
845	contig_2175	TATC	tetra	4	474721	474736	16
846	contig_2175	TC	di	12	474737	474760	24
847	contig_2175	CCG	tri	5	479877	479891	15
848	contig_2175	AAG	tri	5	537621	537635	15
849	contig_2175	TATTT	penta	4	541975	541994	20
850	contig_2175	GAT	tri	5	569877	569891	15
851	contig_2175	CGC	tri	7	583650	583670	21
852	contig_2175	ATTA	tetra	4	595591	595606	16
853	contig_2175	GGA	tri	6	598697	598714	18
854	contig_2175	CCA	tri	5	600577	600591	15
855	contig_2175	AT	di	24	609878	609925	48
856	contig_2175	TTC	tri	7	633563	633583	21
857	contig_2175	AAG	tri	5	650184	650198	15
858	contig_2175	CT	di	8	656429	656444	16
859	contig_2175	TC	di	10	656490	656509	20
860	contig_2175	AT	di	7	680380	680393	14
861	contig_2175	AG	di	7	701980	701993	14
862	contig_2175	AT	di	8	790545	790560	16
863	contig_2175	TC	di	7	801429	801442	14
864	contig_2175	CT	di	7	806020	806033	14
865	contig_2175	CTTC	tetra	4	808219	808234	16
866	contig_2175	CGG	tri	5	833422	833436	15
867	contig_2175	AGCT	tetra	4	866507	866522	16
868	contig_2175	TC	di	7	895129	895142	14
869	contig_2175	TG	di	7	939926	939939	14
870	contig_2877	CT	di	14	29186	29213	28
871	contig_2877	TA	di	16	32926	32957	32
872	contig_2877	GA	di	7	47258	47271	14
873	contig_2877	T	mono	17	63370	63386	17
874	contig_2877	T	mono	20	63393	63412	20
875	contig_2877	T	mono	12	63415	63426	12
876	contig_2877	T	mono	16	63517	63532	16
877	contig_2877	T	mono	16	63535	63550	16
878	contig_2877	T	mono	20	63584	63603	20
879	contig_2877	T	mono	15	63628	63642	15
880	contig_2877	T	mono	36	63644	63679	36
881	contig_2877	T	mono	28	63691	63718	28
882	contig_2877	T	mono	69	63720	63788	69
883	contig_2877	T	mono	36	63791	63826	36
884	contig_2877	T	mono	19	63828	63846	19
885	contig_2877	T	mono	41	63867	63907	41
886	contig_3234	GAC	tri	6	14293	14310	18
887	contig_3234	GCCCCG	hexa	5	24325	24354	30
888	contig_3234	CGC	tri	5	36595	36609	15
889	contig_3234	CT	di	21	38282	38323	42
890	contig_3234	AT	di	8	42792	42807	16
891	contig_3234	ATGC	tetra	4	65797	65812	16
892	contig_3234	CGC	tri	5	67462	67476	15
893	contig_3234	TA	di	10	82757	82776	20
894	contig_3234	CCTT	tetra	4	92692	92707	16
895	contig_3234	TCG	tri	5	98458	98472	15
896	contig_3234	AAG	tri	11	166647	166679	33
897	contig_3234	TTCAGT	hexa	5	193216	193245	30
898	contig_3234	GGC	tri	5	193399	193413	15
899	contig_3234	GCAT	tetra	4	196832	196847	16
900	contig_3234	CGG	tri	5	199695	199709	15
901	contig_3234	CTTT	tetra	4	200960	200975	16
902	contig_3234	TGCA	tetra	4	216095	216110	16
903	contig_3234	GCCG	tetra	5	216946	216965	20
904	contig_3234	CCG	tri	5	229556	229570	15
905	contig_3234	AAT	tri	5	231885	231899	15
906	contig_3909	GA	di	8	54387	54402	16
907	contig_3909	GGTT	tetra	4	67389	67404	16
908	contig_3909	CGG	tri	6	117864	117881	18
909	contig_3909	CGC	tri	5	129827	129841	15
910	contig_3909	CGC	tri	5	139037	139051	15
911	contig_3909	GCG	tri	5	154626	154640	15
912	contig_3909	GTTA	tetra	4	155128	155143	16
913	contig_3909	CTAG	tetra	5	159705	159724	20
914	contig_3909	TTTC	tetra	4	215322	215337	16
915	contig_3360	TAAC	tetra	4	1539	1554	16
916	contig_3360	TA	di	8	8008	8023	16
917	contig_3360	CT	di	8	9919	9934	16
918	contig_3360	AGGG	tetra	5	18839	18858	20
919	contig_3360	GAGG	tetra	4	18866	18881	16
920	contig_3360	GAGG	tetra	6	18934	18957	24
921	contig_3360	GATCTA	hexa	4	18972	18995	24
922	contig_3360	GAGTG	penta	4	53113	53132	20
923	contig_3422	AGC	tri	6	2583	2600	18
924	contig_3422	TGC	tri	6	27644	27661	18
925	contig_3422	CTTG	tetra	5	51883	51902	20
926	contig_3422	AT	di	9	59928	59945	18
927	contig_3422	AAT	tri	6	62835	62852	18
928	contig_3422	AC	di	8	67979	67994	16
929	contig_3422	AAAAAG	hexa	4	71270	71293	24
930	contig_3422	GT	di	17	78335	78368	34
931	contig_3422	GA	di	14	78369	78396	28
932	contig_3422	TC	di	8	87996	88011	16
933	contig_3422	TC	di	9	88022	88039	18
934	contig_3422	CG	di	7	88318	88331	14
935	contig_3422	TC	di	10	93652	93671	20
936	contig_3422	GTCAA	penta	4	128840	128859	20
937	contig_3422	TAAC	tetra	4	137530	137545	16
938	contig_1180	AG	di	7	6722	6735	14
939	contig_1180	AAT	tri	12	36418	36453	36
940	contig_1180	AT	di	7	43449	43462	14
941	contig_1180	TCG	tri	5	152472	152486	15
942	contig_1180	CTCTCC	hexa	5	172894	172923	30
943	contig_1180	TG	di	7	180167	180180	14
944	contig_1180	TG	di	11	184445	184466	22
945	contig_1180	AGCCC	penta	5	194337	194361	25
946	contig_1180	TG	di	17	194706	194739	34
947	contig_1180	TTG	tri	6	194742	194759	18
948	contig_1180	AATT	tetra	4	229214	229229	16
949	contig_1180	A	mono	26	236326	236351	26
950	contig_1180	A	mono	13	236420	236432	13
951	contig_1180	A	mono	12	236541	236552	12
952	contig_1180	A	mono	14	236731	236744	14
953	contig_1180	A	mono	12	236807	236818	12
954	contig_1180	A	mono	12	236848	236859	12
955	contig_1180	A	mono	14	236861	236874	14
956	contig_1180	TC	di	10	258492	258511	20
957	contig_1180	AC	di	7	258530	258543	14
958	contig_1180	GAG	tri	6	268666	268683	18
959	contig_1180	AGGG	tetra	6	281238	281261	24
960	contig_1180	TTGT	tetra	5	281558	281577	20
961	contig_3658	GATTT	penta	4	14391	14410	20
962	contig_3658	GCA	tri	5	43657	43671	15
963	contig_3658	AGG	tri	6	51450	51467	18
964	contig_3658	CT	di	7	60485	60498	14
965	contig_3658	GA	di	8	90079	90094	16
966	contig_3658	GGC	tri	5	111730	111744	15
967	contig_3658	GAAA	tetra	5	122733	122752	20
968	contig_3658	AG	di	8	124274	124289	16
969	contig_3658	CT	di	10	124770	124789	20
970	contig_3658	CGTG	tetra	4	135709	135724	16
971	contig_3658	GTC	tri	6	168952	168969	18
972	contig_3658	TCG	tri	5	169088	169102	15
973	contig_3658	TCC	tri	5	169163	169177	15
974	contig_3658	GGA	tri	5	217542	217556	15
975	contig_3658	TCC	tri	5	226719	226733	15
976	contig_3658	TCAA	tetra	4	262923	262938	16
977	contig_3658	CT	di	7	268069	268082	14
978	contig_3658	AT	di	7	270366	270379	14
979	contig_3658	GA	di	10	271616	271635	20
980	contig_3658	GTAC	tetra	4	274128	274143	16
981	contig_3658	AAT	tri	5	275616	275630	15
982	contig_3658	GA	di	7	303542	303555	14
983	contig_3658	CT	di	10	318260	318279	20
984	contig_3658	AGA	tri	5	323922	323936	15
985	contig_22	ACAG	tetra	5	31588	31607	20
986	contig_22	AG	di	7	33402	33415	14
987	contig_22	TCC	tri	5	95020	95034	15
988	contig_22	TG	di	8	98221	98236	16
989	contig_22	GCA	tri	6	123467	123484	18
990	contig_22	GGC	tri	5	127142	127156	15
991	contig_22	CTC	tri	6	136291	136308	18
992	contig_22	TA	di	7	136935	136948	14
993	contig_22	ATA	tri	5	136992	137006	15
994	contig_22	TTAG	tetra	4	146183	146198	16
995	contig_22	TA	di	7	148054	148067	14
996	contig_22	TAA	tri	5	158487	158501	15
997	contig_22	CCT	tri	6	163680	163697	18
998	contig_22	AT	di	16	168312	168343	32
999	contig_22	GGCG	tetra	4	170362	170377	16
1000	contig_22	GCG	tri	5	175755	175769	15
1001	contig_22	CAC	tri	5	200424	200438	15
1002	contig_22	TC	di	11	203901	203922	22
1003	contig_22	CGA	tri	5	203923	203937	15
1004	contig_22	GA	di	57	206750	206863	114
1005	contig_22	AG	di	13	208803	208828	26
1006	contig_22	GCG	tri	7	232868	232888	21
1007	contig_22	CGT	tri	6	243023	243040	18
1008	contig_22	CTCG	tetra	4	243153	243168	16
1009	contig_22	AACAG	penta	4	243398	243417	20
1010	contig_22	AT	di	7	252342	252355	14
1011	contig_22	GGC	tri	5	259538	259552	15
1012	contig_22	TCTGA	penta	4	260598	260617	20
1013	contig_22	CT	di	7	304630	304643	14
1014	contig_22	GA	di	22	312772	312815	44
1015	contig_22	GA	di	29	313175	313232	58
1016	contig_22	TATT	tetra	4	321390	321405	16
1017	contig_22	ATA	tri	5	322204	322218	15
1018	contig_22	AT	di	10	341933	341952	20
1019	contig_22	CTCC	tetra	4	342093	342108	16
1020	contig_22	CTGTA	penta	4	354931	354950	20
1021	contig_22	TGTGC	penta	4	367716	367735	20
1022	contig_22	AGT	tri	5	370838	370852	15
1023	contig_22	AG	di	11	371277	371298	22
1024	contig_22	CT	di	8	371362	371377	16
1025	contig_22	CT	di	9	384409	384426	18
1026	contig_22	CTC	tri	5	393188	393202	15
1027	contig_22	GTAC	tetra	4	398728	398743	16
1028	contig_22	GCG	tri	9	400826	400852	27
1029	contig_22	CGGGAG	hexa	4	400867	400890	24
1030	contig_22	GGC	tri	8	410908	410931	24
1031	contig_22	TGC	tri	5	429825	429839	15
1032	contig_22	TTC	tri	5	438746	438760	15
1033	contig_22	AAG	tri	5	462140	462154	15
1034	contig_22	GT	di	7	466298	466311	14
1035	contig_22	TGC	tri	5	472324	472338	15
1036	contig_22	CCG	tri	5	473711	473725	15
1037	contig_22	AG	di	13	495581	495606	26
1038	contig_22	GA	di	7	524265	524278	14
1039	contig_22	GC	di	9	529447	529464	18
1040	contig_22	CGA	tri	5	529512	529526	15
1041	contig_22	AT	di	8	548138	548153	16
1042	contig_22	TA	di	13	548155	548180	26
1043	contig_22	GCG	tri	5	562560	562574	15
1044	contig_22	CGCT	tetra	4	572331	572346	16
1045	contig_22	TC	di	8	573215	573230	16
1046	contig_22	CGC	tri	5	578290	578304	15
1047	contig_22	AT	di	7	587136	587149	14
1048	contig_22	GGC	tri	5	599864	599878	15
1049	contig_22	TC	di	7	605960	605973	14
1050	contig_22	CGC	tri	6	605983	606000	18
1051	contig_22	CT	di	8	611359	611374	16
1052	contig_22	GTT	tri	5	611782	611796	15
1053	contig_22	GCC	tri	6	618818	618835	18
1054	contig_22	CCG	tri	6	622295	622312	18
1055	contig_22	AT	di	7	622485	622498	14
1056	contig_22	CCT	tri	6	625888	625905	18
1057	contig_22	GA	di	7	640626	640639	14
1058	contig_22	CGG	tri	6	652958	652975	18
1059	contig_4974	C	mono	48	385	432	48
1060	contig_4974	AG	di	20	11657	11696	40
1061	contig_4974	GA	di	21	34067	34108	42
1062	contig_4974	TC	di	7	51533	51546	14
1063	contig_4974	GA	di	16	51645	51676	32
1064	contig_4974	CT	di	9	51951	51968	18
1065	contig_4974	TAA	tri	5	59470	59484	15
1066	contig_4974	GGA	tri	6	70758	70775	18
1067	contig_4974	CT	di	19	86752	86789	38
1068	contig_4974	CCA	tri	5	89869	89883	15
1069	contig_4974	AG	di	7	101412	101425	14
1070	contig_2527	CCA	tri	5	26041	26055	15
1071	contig_2527	GA	di	26	58526	58577	52
1072	contig_2527	TCC	tri	5	63099	63113	15
1073	contig_2527	GA	di	10	67586	67605	20
1074	contig_2527	GA	di	18	67608	67643	36
1075	contig_2527	CTCG	tetra	4	98571	98586	16
1076	contig_2527	AATA	tetra	4	101486	101501	16
1077	contig_2527	GAA	tri	5	103313	103327	15
1078	scaffold_4365	GA	di	7	500	513	14
1079	scaffold_4365	A	mono	13	320114	320126	13
1080	contig_7580	AT	di	13	13266	13291	26
1081	contig_7580	GGA	tri	5	14944	14958	15
1082	contig_7580	CT	di	9	25559	25576	18
1083	contig_7580	CGT	tri	5	31142	31156	15
1084	contig_7580	TGCA	tetra	4	36627	36642	16
1085	contig_7580	CT	di	13	61621	61646	26
1086	contig_2621	GAA	tri	5	13448	13462	15
1087	contig_1602	CTT	tri	7	45834	45854	21
1088	contig_1602	CTT	tri	6	72369	72386	18
1089	contig_1602	G	mono	13	76227	76239	13
1090	scaffold_2495	CGG	tri	5	2474	2488	15
1091	scaffold_2495	AG	di	8	25620	25635	16
1092	scaffold_2495	CTAC	tetra	4	26609	26624	16
1093	scaffold_2495	ACG	tri	5	43130	43144	15
1094	scaffold_2495	TA	di	8	45693	45708	16
1095	scaffold_2495	TC	di	8	64552	64567	16
1096	scaffold_2495	CCG	tri	7	80656	80676	21
1097	scaffold_2495	TG	di	11	95036	95057	22
1098	scaffold_2495	CT	di	35	107018	107087	70
1099	scaffold_2495	CAC	tri	6	130565	130582	18
1100	scaffold_2495	CCAAA	penta	4	138410	138429	20
1101	scaffold_2495	GGGGA	penta	5	143338	143362	25
1102	scaffold_2495	AC	di	8	145669	145684	16
1103	scaffold_2495	GA	di	7	183529	183542	14
1104	scaffold_2495	CGGCAA	hexa	4	184199	184222	24
1105	scaffold_2495	TCAGT	penta	5	186460	186484	25
1106	scaffold_2495	CT	di	17	203779	203812	34
1107	scaffold_2495	TACGAG	hexa	4	211945	211968	24
1108	scaffold_2495	AGC	tri	5	215644	215658	15
1109	scaffold_2495	TA	di	7	216438	216451	14
1110	scaffold_2495	GCT	tri	5	245947	245961	15
1111	scaffold_2495	TGC	tri	5	245976	245990	15
1112	scaffold_2495	GA	di	13	247921	247946	26
1113	scaffold_2495	AG	di	7	266063	266076	14
1114	scaffold_2495	CGGGG	penta	4	282248	282267	20
1115	scaffold_2495	AG	di	13	349667	349692	26
1116	scaffold_2495	TC	di	10	350311	350330	20
1117	scaffold_2495	AC	di	8	445023	445038	16
1118	scaffold_2495	CCT	tri	5	524491	524505	15
1119	scaffold_2495	GGC	tri	6	529282	529299	18
1120	scaffold_2495	ACA	tri	5	533267	533281	15
1121	scaffold_2495	AT	di	7	555879	555892	14
1122	scaffold_2495	CCG	tri	6	562176	562193	18
1123	scaffold_2495	GT	di	8	563933	563948	16
1124	scaffold_2495	AGCT	tetra	4	622793	622808	16
1125	scaffold_2495	AGG	tri	6	648133	648150	18
1126	scaffold_2495	AT	di	10	664018	664037	20
1127	scaffold_2495	GCCCTC	hexa	5	680715	680744	30
1128	scaffold_2495	GCT	tri	8	689272	689295	24
1129	scaffold_2495	AAG	tri	5	691840	691854	15
1130	scaffold_2495	TA	di	15	692726	692755	30
1131	scaffold_2495	TTG	tri	7	718397	718417	21
1132	scaffold_2495	GCC	tri	5	719342	719356	15
1133	scaffold_2495	GGC	tri	5	730606	730620	15
1134	scaffold_2495	TCA	tri	5	731326	731340	15
1135	scaffold_2495	GGC	tri	8	736129	736152	24
1136	scaffold_2495	ATAC	tetra	9	740205	740240	36
1137	scaffold_2495	TACA	tetra	4	755842	755857	16
1138	scaffold_2495	GAG	tri	8	775382	775405	24
1139	scaffold_2495	AG	di	14	783232	783259	28
1140	scaffold_2495	TCC	tri	5	785507	785521	15
1141	scaffold_2495	GTGC	tetra	5	794369	794388	20
1142	scaffold_2495	AT	di	7	815421	815434	14
1143	scaffold_2495	AGT	tri	5	839208	839222	15
1144	scaffold_2495	AT	di	7	840913	840926	14
1145	scaffold_2495	GA	di	7	862844	862857	14
1146	scaffold_2495	TA	di	7	863234	863247	14
1147	scaffold_2495	CT	di	10	886969	886988	20
1148	scaffold_2495	CTCTCC	hexa	5	889549	889578	30
1149	scaffold_2495	GGC	tri	6	890366	890383	18
1150	scaffold_2495	AGG	tri	5	890424	890438	15
1151	scaffold_2495	TG	di	9	891349	891366	18
1152	scaffold_2495	GCC	tri	5	899063	899077	15
1153	scaffold_2495	CATG	tetra	4	904016	904031	16
1154	scaffold_2495	GA	di	10	910946	910965	20
1155	scaffold_2495	GGC	tri	5	920844	920858	15
1156	scaffold_2495	AT	di	7	922243	922256	14
1157	scaffold_2495	GA	di	7	923230	923243	14
1158	scaffold_2495	GAG	tri	5	933045	933059	15
1159	scaffold_2495	CTAA	tetra	4	950677	950692	16
1160	scaffold_2495	GC	di	7	954664	954677	14
1161	scaffold_2495	GA	di	16	954678	954709	32
1162	scaffold_2495	AT	di	9	964212	964229	18
1163	scaffold_2495	GCC	tri	7	991324	991344	21
1164	scaffold_2495	AC	di	10	995358	995377	20
1165	scaffold_2495	TC	di	7	995378	995391	14
1166	scaffold_2495	GCAT	tetra	4	998641	998656	16
1167	scaffold_2495	CCG	tri	7	1015586	1015606	21
1168	scaffold_2495	CGG	tri	8	1035458	1035481	24
1169	scaffold_2495	CCT	tri	11	1046914	1046946	33
1170	scaffold_2495	CCG	tri	6	1067485	1067502	18
1171	scaffold_2495	CAG	tri	5	1068336	1068350	15
1172	scaffold_2495	CT	di	7	1083716	1083729	14
1173	scaffold_2495	GGA	tri	7	1091665	1091685	21
1174	scaffold_2495	TC	di	11	1101943	1101964	22
1175	scaffold_2495	GATTG	penta	4	1102273	1102292	20
1176	scaffold_2495	CT	di	20	1111789	1111828	40
1177	contig_187	GGA	tri	5	6598	6612	15
1178	contig_187	TCTAGA	hexa	4	42849	42872	24
1179	contig_187	CCTC	tetra	5	42937	42956	20
1180	contig_187	AT	di	8	168446	168461	16
1181	contig_187	GACGCC	hexa	4	175220	175243	24
1182	contig_187	CATG	tetra	4	180879	180894	16
1183	contig_187	GCC	tri	6	181784	181801	18
1184	contig_187	CCGAT	penta	4	225334	225353	20
1185	contig_187	CT	di	9	225676	225693	18
1186	contig_187	TAT	tri	5	232010	232024	15
1187	contig_187	AT	di	7	241081	241094	14
1188	contig_187	AC	di	11	241101	241122	22
1189	contig_187	AT	di	18	241123	241158	36
1190	contig_187	CCT	tri	5	286032	286046	15
1191	contig_187	CGA	tri	6	298773	298790	18
1192	contig_187	CT	di	10	310981	311000	20
1193	contig_187	TC	di	23	313028	313073	46
1194	contig_187	TCTT	tetra	4	321739	321754	16
1195	contig_187	TG	di	7	341783	341796	14
1196	contig_187	CT	di	16	357395	357426	32
1197	contig_196	CG	di	7	22867	22880	14
1198	contig_196	AACG	tetra	4	23489	23504	16
1199	contig_196	TA	di	7	37103	37116	14
1200	contig_196	CT	di	8	50512	50527	16
1201	contig_196	GA	di	11	57098	57119	22
1202	contig_196	TTC	tri	5	81359	81373	15
1203	contig_196	GGAGGG	hexa	4	142633	142656	24
1204	contig_196	GCG	tri	7	147061	147081	21
1205	contig_196	GCG	tri	5	147438	147452	15
1206	contig_1135	GGC	tri	5	65817	65831	15
1207	contig_1135	TGCT	tetra	4	76511	76526	16
1208	contig_1135	CCTCT	penta	4	101921	101940	20
1209	contig_1135	GTC	tri	5	111130	111144	15
1210	contig_1135	CT	di	12	118595	118618	24
1211	contig_1135	TC	di	14	125597	125624	28
1212	contig_1135	AT	di	10	138940	138959	20
1213	contig_1135	GGAG	tetra	5	175503	175522	20
1214	contig_1135	GGAG	tetra	5	175602	175621	20
1215	contig_1135	CCT	tri	7	178424	178444	21
1216	contig_1135	GCG	tri	5	179932	179946	15
1217	contig_1135	CTT	tri	6	198036	198053	18
1218	contig_1135	CGC	tri	8	238838	238861	24
1219	contig_1135	CT	di	16	238863	238894	32
1220	contig_1135	TC	di	21	238896	238937	42
1221	contig_1135	TG	di	7	239444	239457	14
1222	contig_1135	TTC	tri	5	255949	255963	15
1223	contig_1135	GGC	tri	5	265561	265575	15
1224	contig_1135	GGC	tri	5	265588	265602	15
1225	contig_1135	GA	di	7	268177	268190	14
1226	contig_1541	ATC	tri	5	28069	28083	15
1227	contig_3166	TGC	tri	5	10312	10326	15
1228	contig_3166	CT	di	33	44403	44468	66
1229	contig_3166	TC	di	10	44547	44566	20
1230	contig_3166	CCA	tri	5	52078	52092	15
1231	contig_3166	CT	di	12	60663	60686	24
1232	contig_3166	GT	di	12	66045	66068	24
1233	contig_3166	AG	di	8	73639	73654	16
1234	contig_3166	TC	di	12	97796	97819	24
1235	contig_3166	CGC	tri	5	99008	99022	15
1236	contig_3166	TTAT	tetra	4	130395	130410	16
1237	contig_3166	AG	di	7	146675	146688	14
1238	contig_501	CCG	tri	5	15192	15206	15
1239	contig_501	CTCCCG	hexa	4	15238	15261	24
1240	contig_501	GTT	tri	8	23239	23262	24
1241	contig_501	TAGT	tetra	4	23337	23352	16
1242	contig_501	TA	di	10	26918	26937	20
1243	contig_501	GA	di	13	45617	45642	26
1244	contig_501	TCA	tri	5	62650	62664	15
1245	contig_501	CTT	tri	5	63863	63877	15
1246	contig_501	TTC	tri	5	106370	106384	15
1247	contig_501	GCC	tri	5	151556	151570	15
1248	contig_501	CTC	tri	5	158354	158368	15
1249	contig_501	CTC	tri	5	164577	164591	15
1250	contig_501	AAG	tri	5	221371	221385	15
1251	contig_501	TGCT	tetra	4	228270	228285	16
1252	contig_501	TG	di	23	245538	245583	46
1253	contig_501	AT	di	8	245595	245610	16
1254	contig_501	GA	di	7	277545	277558	14
1255	contig_501	GGC	tri	5	303875	303889	15
1256	contig_501	CGCC	tetra	4	313807	313822	16
1257	contig_501	CGG	tri	6	329909	329926	18
1258	contig_501	TCTCT	penta	4	345828	345847	20
1259	contig_501	TTC	tri	8	346695	346718	24
1260	contig_501	CTC	tri	5	346719	346733	15
1261	contig_501	CTT	tri	5	347252	347266	15
1262	contig_501	CTT	tri	16	347397	347444	48
1263	contig_501	TTAT	tetra	4	350778	350793	16
1264	contig_501	AG	di	9	387482	387499	18
1265	contig_501	GCTA	tetra	4	390607	390622	16
1266	contig_501	GA	di	7	484788	484801	14
1267	contig_501	GA	di	8	533127	533142	16
1268	contig_501	TA	di	20	538137	538176	40
1269	contig_501	AT	di	10	538227	538246	20
1270	contig_501	TA	di	8	543048	543063	16
1271	contig_501	AAAT	tetra	4	573059	573074	16
1272	contig_501	TA	di	7	573172	573185	14
1273	contig_501	AT	di	9	573203	573220	18
1274	contig_501	GTG	tri	5	587248	587262	15
1275	contig_501	TAT	tri	5	602916	602930	15
1276	contig_501	TC	di	9	614699	614716	18
1277	contig_501	AG	di	8	615756	615771	16
1278	contig_501	GT	di	8	618176	618191	16
1279	contig_501	TCA	tri	5	622677	622691	15
1280	contig_4719	A	mono	14	151	164	14
1281	contig_4719	T	mono	20	1396	1415	20
1282	contig_4719	C	mono	18	2733	2750	18
1283	contig_4719	T	mono	17	4727	4743	17
1284	contig_4719	AT	di	9	61584	61601	18
1285	contig_4719	AT	di	9	69645	69662	18
1286	contig_5858	TC	di	8	13377	13392	16
1287	contig_5858	AGGG	tetra	5	15016	15035	20
1288	contig_5858	GAGG	tetra	5	15043	15062	20
1289	contig_5858	GATCTA	hexa	4	15074	15097	24
1290	contig_5858	GGAG	tetra	4	15103	15118	16
1291	contig_5858	GGA	tri	5	60130	60144	15
1292	contig_5858	GAC	tri	5	60186	60200	15
1293	contig_5858	TAA	tri	5	61908	61922	15
1294	contig_4647	CTTGA	penta	4	6183	6202	20
1295	contig_4647	C	mono	12	6638	6649	12
1296	contig_4647	C	mono	17	6743	6759	17
1297	contig_4647	AT	di	8	26025	26040	16
1298	contig_4647	CT	di	9	32106	32123	18
1299	contig_4647	AG	di	14	46809	46836	28
1300	contig_4647	AGAC	tetra	4	70018	70033	16
1301	contig_4647	TC	di	10	132163	132182	20
1302	contig_4647	TCC	tri	5	186424	186438	15
1303	contig_4647	TG	di	8	193050	193065	16
1304	contig_4647	TATG	tetra	5	193066	193085	20
1305	contig_4647	GGA	tri	8	201897	201920	24
1306	contig_4647	CTA	tri	5	225590	225604	15
1307	contig_4647	AGA	tri	5	266362	266376	15
1308	contig_4647	AAT	tri	5	267673	267687	15
1309	contig_5076	CT	di	8	12217	12232	16
1310	contig_5076	CT	di	7	39225	39238	14
1311	contig_5076	TTC	tri	5	39263	39277	15
1312	contig_803	TCC	tri	6	20982	20999	18
1313	contig_803	CT	di	12	35444	35467	24
1314	contig_803	CA	di	16	35468	35499	32
1315	contig_803	CA	di	17	35506	35539	34
1316	contig_803	CAC	tri	9	37895	37921	27
1317	contig_803	CTA	tri	5	46368	46382	15
1318	contig_803	AT	di	7	62598	62611	14
1319	contig_803	TA	di	8	68199	68214	16
1320	contig_803	AGA	tri	5	74868	74882	15
1321	contig_803	CGT	tri	5	94595	94609	15
1322	contig_803	CCA	tri	5	100980	100994	15
1323	contig_803	CCG	tri	5	101248	101262	15
1324	contig_803	CCG	tri	6	106028	106045	18
1325	contig_803	GA	di	13	111435	111460	26
1326	contig_803	TGGA	tetra	4	111461	111476	16
1327	contig_803	CGC	tri	5	141919	141933	15
1328	contig_803	TTC	tri	5	142537	142551	15
1329	contig_803	CT	di	11	148904	148925	22
1330	contig_803	GGC	tri	5	157110	157124	15
1331	contig_803	TTGAG	penta	4	164828	164847	20
1332	contig_803	AG	di	7	181945	181958	14
1333	contig_803	GTGC	tetra	4	207770	207785	16
1334	contig_803	GT	di	7	233079	233092	14
1335	contig_803	AACA	tetra	4	234767	234782	16
1336	contig_803	CGG	tri	5	270382	270396	15
1337	contig_803	CT	di	7	274112	274125	14
1338	contig_803	GCC	tri	5	274180	274194	15
1339	contig_803	CTAG	tetra	4	287965	287980	16
1340	contig_803	GCTA	tetra	4	294208	294223	16
1341	contig_803	AGCTA	penta	4	297358	297377	20
1342	contig_803	AG	di	8	311244	311259	16
1343	contig_803	GC	di	7	311380	311393	14
1344	contig_803	CCT	tri	7	311599	311619	21
1345	contig_803	CT	di	22	311623	311666	44
1346	contig_803	GCG	tri	5	381751	381765	15
1347	contig_803	GT	di	11	402497	402518	22
1348	contig_803	TA	di	9	440005	440022	18
1349	contig_803	TC	di	7	440781	440794	14
1350	contig_161	GCAC	tetra	4	11850	11865	16
1351	contig_161	CTAG	tetra	4	40840	40855	16
1352	contig_161	TC	di	20	42363	42402	40
1353	contig_161	TGCA	tetra	4	74069	74084	16
1354	contig_161	AT	di	18	77258	77293	36
1355	contig_161	AT	di	9	88892	88909	18
1356	contig_161	CACG	tetra	4	136470	136485	16
1357	contig_161	ATGG	tetra	4	147257	147272	16
1358	contig_161	TC	di	10	156614	156633	20
1359	contig_161	CTC	tri	6	165794	165811	18
1360	contig_161	GGGA	tetra	4	176623	176638	16
1361	contig_161	GAGG	tetra	4	176719	176734	16
1362	contig_161	TAAAA	penta	4	180599	180618	20
1363	contig_161	AG	di	14	253990	254017	28
1364	contig_161	GCC	tri	5	261672	261686	15
1365	contig_161	TA	di	10	271614	271633	20
1366	contig_161	GA	di	11	271634	271655	22
1367	contig_161	CTC	tri	5	274777	274791	15
1368	contig_161	CCT	tri	5	274897	274911	15
1369	contig_161	CCT	tri	5	274990	275004	15
1370	contig_161	CCT	tri	5	275024	275038	15
1371	contig_161	CGGCA	penta	5	275160	275184	25
1372	contig_161	CAGGG	penta	4	284992	285011	20
1373	contig_161	GGT	tri	7	293247	293267	21
1374	contig_161	CTC	tri	6	293424	293441	18
1375	contig_161	TG	di	10	308515	308534	20
1376	contig_161	AT	di	18	336975	337010	36
1377	contig_161	AG	di	7	337011	337024	14
1378	contig_161	AT	di	10	339615	339634	20
1379	contig_161	CCT	tri	5	340224	340238	15
1380	contig_161	T	mono	22	351044	351065	22
1381	contig_1568	CGT	tri	5	1832	1846	15
1382	contig_1568	GCG	tri	5	41786	41800	15
1383	contig_1568	GTTGGC	hexa	4	41814	41837	24
1384	contig_1568	AAACCG	hexa	4	59468	59491	24
1385	contig_1568	TGC	tri	6	61148	61165	18
1386	contig_1568	AT	di	7	79067	79080	14
1387	contig_1568	TA	di	8	119516	119531	16
1388	contig_1568	TA	di	9	119534	119551	18
1389	contig_1568	TTG	tri	5	121254	121268	15
1390	contig_1568	GAG	tri	5	123511	123525	15
1391	contig_1568	TGTA	tetra	5	149541	149560	20
1392	contig_3810	CAC	tri	5	5141	5155	15
1393	contig_5875	TC	di	8	5417	5432	16
1394	contig_756	T	mono	13	166	178	13
1395	contig_756	T	mono	19	184	202	19
1396	contig_756	T	mono	12	236	247	12
1397	contig_756	TA	di	7	474	487	14
1398	contig_756	T	mono	13	978	990	13
1399	contig_756	CGG	tri	5	4382	4396	15
1400	contig_756	GCG	tri	5	8788	8802	15
1401	contig_756	GCG	tri	5	8880	8894	15
1402	contig_756	AT	di	14	26418	26445	28
1403	contig_756	CGC	tri	5	27369	27383	15
1404	contig_756	AAG	tri	6	41251	41268	18
1405	contig_756	AGC	tri	6	81924	81941	18
1406	contig_756	TC	di	14	101008	101035	28
1407	contig_756	CT	di	7	101052	101065	14
1408	contig_756	AG	di	13	105797	105822	26
1409	contig_756	ATA	tri	5	114628	114642	15
1410	contig_756	AGG	tri	6	130742	130759	18
1411	contig_756	AT	di	8	144336	144351	16
1412	contig_756	CAG	tri	6	162817	162834	18
1413	contig_756	CT	di	16	182684	182715	32
1414	contig_756	GATC	tetra	4	197018	197033	16
1415	contig_756	GCC	tri	5	207875	207889	15
1416	contig_756	GGTGC	penta	5	209031	209055	25
1417	contig_756	TCTAGA	hexa	5	213288	213317	30
1418	contig_756	CGC	tri	5	244160	244174	15
1419	contig_756	GTG	tri	6	245589	245606	18
1420	contig_756	TC	di	7	256975	256988	14
1421	contig_756	AT	di	20	261441	261480	40
1422	contig_756	TA	di	12	283281	283304	24
1423	contig_756	GT	di	7	283334	283347	14
1424	contig_756	TA	di	16	284403	284434	32
1425	contig_756	TC	di	8	289578	289593	16
1426	contig_756	GGA	tri	5	305933	305947	15
1427	contig_756	CT	di	21	310751	310792	42
1428	contig_756	TG	di	12	322868	322891	24
1429	contig_756	AT	di	16	327283	327314	32
1430	contig_756	GTAT	tetra	5	327315	327334	20
1431	contig_756	GCTCA	penta	4	334290	334309	20
1432	contig_756	TC	di	14	340491	340518	28
1433	contig_756	CT	di	7	361959	361972	14
1434	contig_756	GGTGCG	hexa	5	395893	395922	30
1435	contig_756	GCAA	tetra	4	400270	400285	16
1436	contig_756	CGG	tri	5	400836	400850	15
1437	contig_756	GAA	tri	5	403420	403434	15
1438	contig_756	GA	di	11	406668	406689	22
1439	contig_756	AT	di	17	425712	425745	34
1440	contig_756	TA	di	16	433534	433565	32
1441	contig_756	AT	di	19	438857	438894	38
1442	contig_756	TA	di	9	439065	439082	18
1443	contig_756	AGAT	tetra	4	440094	440109	16
1444	contig_756	AGG	tri	5	440598	440612	15
1445	contig_756	CAG	tri	5	461706	461720	15
1446	contig_756	AGTT	tetra	4	485515	485530	16
1447	contig_5784	CGC	tri	5	7118	7132	15
1448	contig_5784	CAAG	tetra	4	9457	9472	16
1449	contig_5784	TTC	tri	7	11366	11386	21
1450	contig_5784	TC	di	26	32858	32909	52
1451	contig_5784	CGC	tri	5	45718	45732	15
1452	contig_1468	CGC	tri	5	2904	2918	15
1453	contig_4380	CT	di	13	38187	38212	26
1454	contig_4380	GT	di	8	83716	83731	16
1455	contig_4380	CT	di	12	86120	86143	24
1456	contig_4380	GA	di	10	86640	86659	20
1457	contig_4380	CT	di	13	87071	87096	26
1458	contig_4380	GAA	tri	5	87218	87232	15
1459	contig_4380	AGCT	tetra	4	119265	119280	16
1460	contig_4380	GAC	tri	5	120264	120278	15
1461	contig_4380	CT	di	7	126153	126166	14
1462	contig_4380	CT	di	11	126187	126208	22
1463	contig_4380	GCAC	tetra	4	140720	140735	16
1464	contig_4380	TA	di	15	142325	142354	30
1465	contig_4380	TG	di	7	145065	145078	14
1466	contig_4380	GCG	tri	5	168122	168136	15
1467	contig_4380	AT	di	9	177750	177767	18
1468	contig_4380	ACGAG	penta	4	180474	180493	20
1469	contig_4380	TCC	tri	5	183778	183792	15
1470	contig_4380	GGC	tri	5	184304	184318	15
1471	contig_1702	AG	di	7	14623	14636	14
1472	contig_1702	CCA	tri	5	65571	65585	15
1473	contig_1702	CCA	tri	5	72398	72412	15
1474	contig_1702	CCA	tri	5	79224	79238	15
1475	contig_1847	CTAG	tetra	4	1414	1429	16
1476	contig_1847	TCT	tri	5	11116	11130	15
1477	contig_1847	CTG	tri	5	11159	11173	15
1478	contig_1847	TCA	tri	5	48974	48988	15
1479	contig_3486	CCTC	tetra	4	6804	6819	16
1480	contig_7871	ATTC	tetra	4	8044	8059	16
1481	contig_845	AGA	tri	6	16534	16551	18
1482	contig_845	ATAG	tetra	4	17444	17459	16
1483	contig_845	GA	di	10	54690	54709	20
1484	contig_845	GGA	tri	5	65521	65535	15
1485	contig_845	CGG	tri	5	149771	149785	15
1486	contig_845	AGCT	tetra	4	168233	168248	16
1487	contig_845	CT	di	19	175086	175123	38
1488	contig_845	CA	di	18	223453	223488	36
1489	contig_845	TC	di	7	242209	242222	14
1490	contig_845	ACTA	tetra	4	267263	267278	16
1491	contig_845	GCC	tri	5	274090	274104	15
1492	contig_845	AT	di	7	297502	297515	14
1493	contig_845	AAATC	penta	4	323534	323553	20
1494	contig_845	AT	di	7	336302	336315	14
1495	contig_845	CT	di	25	363930	363979	50
1496	contig_845	CCG	tri	5	372749	372763	15
1497	contig_845	CCTC	tetra	6	377649	377672	24
1498	contig_845	TA	di	7	429653	429666	14
1499	contig_845	TTC	tri	5	449079	449093	15
1500	contig_845	TTC	tri	5	455941	455955	15
1501	contig_2652	AGC	tri	5	12770	12784	15
1502	contig_2652	TC	di	9	29509	29526	18
1503	contig_2652	CTT	tri	5	45304	45318	15
1504	contig_2652	GCG	tri	5	55953	55967	15
1505	contig_2652	TC	di	8	58506	58521	16
1506	contig_2652	AT	di	21	70539	70580	42
1507	contig_2652	CT	di	20	103042	103081	40
1508	contig_2652	TACG	tetra	4	103188	103203	16
1509	contig_2652	ATGC	tetra	4	104790	104805	16
1510	contig_2652	GGAT	tetra	4	109309	109324	16
1511	contig_2652	AAAGA	penta	4	110325	110344	20
1512	contig_2652	AG	di	7	111525	111538	14
1513	contig_2652	CCG	tri	6	113429	113446	18
1514	contig_2652	CT	di	10	113832	113851	20
1515	contig_2652	TGTT	tetra	4	119399	119414	16
1516	contig_2652	CT	di	8	125253	125268	16
1517	contig_2652	GGGA	tetra	7	125809	125836	28
1518	contig_2652	AGT	tri	9	137600	137626	27
1519	contig_2652	CGC	tri	5	178294	178308	15
1520	contig_2652	TC	di	7	178451	178464	14
1521	contig_2652	AG	di	7	196332	196345	14
1522	contig_2652	AG	di	31	230825	230886	62
1523	contig_2652	TC	di	8	254211	254226	16
1524	contig_2652	CCG	tri	8	271016	271039	24
1525	contig_2652	ATG	tri	5	288892	288906	15
1526	contig_2652	AGA	tri	5	311196	311210	15
1527	contig_2652	TA	di	9	315234	315251	18
1528	contig_2652	CT	di	12	330794	330817	24
1529	contig_2652	CTT	tri	6	396269	396286	18
1530	contig_2652	TC	di	7	424165	424178	14
1531	contig_2652	TC	di	7	424180	424193	14
1532	contig_2652	CTC	tri	5	458716	458730	15
1533	contig_2652	AG	di	17	459057	459090	34
1534	contig_2652	GTC	tri	6	488193	488210	18
1535	contig_1123	CT	di	9	11807	11824	18
1536	contig_1123	TCT	tri	5	18428	18442	15
1537	contig_1123	CT	di	8	21953	21968	16
1538	contig_1123	CT	di	7	21973	21986	14
1539	contig_2020	TGA	tri	5	221	235	15
1540	contig_2020	CGG	tri	5	51001	51015	15
1541	contig_2020	TTA	tri	13	96406	96444	39
1542	contig_2020	TC	di	9	116708	116725	18
1543	contig_2020	TTGGC	penta	4	118474	118493	20
1544	contig_2020	CCGG	tetra	4	118689	118704	16
1545	contig_2020	TC	di	8	146577	146592	16
1546	contig_2020	GGA	tri	6	155698	155715	18
1547	contig_2020	GGC	tri	5	162714	162728	15
1548	contig_2020	AT	di	7	172579	172592	14
1549	contig_2020	CT	di	7	191478	191491	14
1550	contig_2020	TA	di	8	198262	198277	16
1551	contig_2020	TC	di	11	229813	229834	22
1552	contig_2020	TTCC	tetra	5	243879	243898	20
1553	contig_2020	CCTC	tetra	4	243946	243961	16
1554	contig_2020	TCTAGA	hexa	4	262178	262201	24
1555	contig_2020	CCTC	tetra	4	262234	262249	16
1556	contig_2020	AG	di	7	293693	293706	14
1557	contig_2532	CAAC	tetra	5	19920	19939	20
1558	contig_2532	GCCCCC	hexa	4	52691	52714	24
1559	contig_1885	GA	di	9	2815	2832	18
1560	contig_1885	AT	di	7	12604	12617	14
1561	contig_1885	AG	di	8	13161	13176	16
1562	contig_1885	AAC	tri	6	31585	31602	18
1563	contig_1885	GAG	tri	6	78560	78577	18
1564	contig_1885	CGG	tri	5	84580	84594	15
1565	contig_1885	AGG	tri	6	84623	84640	18
1566	contig_1885	AGG	tri	5	105508	105522	15
1567	contig_1885	GA	di	10	149171	149190	20
1568	contig_1885	TCT	tri	6	172659	172676	18
1569	contig_1885	TA	di	12	187563	187586	24
1570	contig_1885	TA	di	10	187653	187672	20
1571	contig_1885	AT	di	8	187684	187699	16
1572	contig_1885	TA	di	18	187707	187742	36
1573	contig_1885	AT	di	8	187744	187759	16
1574	contig_1885	TA	di	15	187773	187802	30
1575	contig_1885	TA	di	7	187809	187822	14
1576	contig_1885	AT	di	9	187834	187851	18
1577	contig_1885	TA	di	7	187954	187967	14
1578	contig_1885	TA	di	9	187976	187993	18
1579	contig_1885	AT	di	17	188023	188056	34
1580	contig_1885	AT	di	7	188113	188126	14
1581	contig_1885	TA	di	7	188136	188149	14
1582	contig_1885	AT	di	9	188219	188236	18
1583	contig_1885	AT	di	10	188269	188288	20
1584	contig_1885	AT	di	10	188293	188312	20
1585	contig_1885	AT	di	8	188317	188332	16
1586	contig_1885	TGC	tri	5	200433	200447	15
1587	contig_1885	GCT	tri	5	200584	200598	15
1588	contig_1885	GTG	tri	5	200599	200613	15
1589	contig_1885	TC	di	8	203820	203835	16
1590	contig_1885	TA	di	11	206347	206368	22
1591	contig_1885	CCT	tri	5	207623	207637	15
1592	contig_1885	TC	di	24	268969	269016	48
1593	contig_1885	TCT	tri	6	295416	295433	18
1594	contig_1885	GAG	tri	5	309122	309136	15
1595	contig_1885	CTC	tri	5	329994	330008	15
1596	contig_1885	TC	di	12	354827	354850	24
1597	contig_1885	CGC	tri	7	358023	358043	21
1598	contig_1885	ATGC	tetra	4	360600	360615	16
1599	contig_1885	TGC	tri	5	360690	360704	15
1600	contig_1885	TC	di	11	364584	364605	22
1601	contig_1885	CGG	tri	6	365041	365058	18
1602	contig_1885	CGC	tri	5	370400	370414	15
1603	contig_1885	GCA	tri	6	415022	415039	18
1604	contig_1885	GAG	tri	7	420258	420278	21
1605	contig_1885	TA	di	8	444834	444849	16
1606	contig_1885	AT	di	11	466538	466559	22
1607	contig_1885	TGCT	tetra	4	519169	519184	16
1608	contig_1885	ATAAA	penta	4	536596	536615	20
1609	contig_1885	AT	di	13	537184	537209	26
1610	contig_1885	TA	di	7	537217	537230	14
1611	contig_1885	AG	di	15	559040	559069	30
1612	contig_1885	TA	di	11	590295	590316	22
1613	contig_1885	TCC	tri	5	596782	596796	15
1614	contig_1885	GAGGGA	hexa	4	600554	600577	24
1615	contig_1885	TGC	tri	6	616596	616613	18
1616	contig_1885	AC	di	11	627385	627406	22
1617	contig_1885	AT	di	14	627407	627434	28
1618	contig_1885	TA	di	7	629876	629889	14
1619	contig_1885	GA	di	14	652801	652828	28
1620	contig_1885	AG	di	30	661926	661985	60
1621	contig_1885	CT	di	7	687637	687650	14
1622	contig_1885	GA	di	11	691790	691811	22
1623	contig_1885	TA	di	7	709759	709772	14
1624	contig_1885	AGA	tri	5	737900	737914	15
1625	contig_1885	CTT	tri	6	744806	744823	18
1626	contig_1885	GAG	tri	6	751847	751864	18
1627	contig_1885	AT	di	9	752909	752926	18
1628	contig_1885	TA	di	12	754016	754039	24
1629	contig_1885	GAT	tri	6	767157	767174	18
1630	contig_2484	CAG	tri	5	57234	57248	15
1631	contig_8234	AG	di	7	23914	23927	14
1632	contig_8234	GCC	tri	6	44110	44127	18
1633	contig_8234	CTAGAT	hexa	5	44198	44227	30
1634	contig_6932	GA	di	10	8940	8959	20
1635	contig_740	TCG	tri	7	12221	12241	21
1636	contig_740	TACA	tetra	4	14747	14762	16
1637	contig_740	AT	di	16	36905	36936	32
1638	contig_740	GT	di	9	36937	36954	18
1639	contig_740	AT	di	12	86941	86964	24
1640	contig_740	GCG	tri	6	90170	90187	18
1641	contig_740	CCG	tri	6	91894	91911	18
1642	contig_740	AG	di	11	117724	117745	22
1643	contig_740	GCT	tri	5	129247	129261	15
1644	contig_740	AG	di	9	134655	134672	18
1645	contig_740	AG	di	14	135363	135390	28
1646	contig_740	AGG	tri	5	135659	135673	15
1647	contig_740	CG	di	7	136883	136896	14
1648	contig_740	GCGAT	penta	4	136907	136926	20
1649	contig_740	TTC	tri	5	208929	208943	15
1650	contig_740	TAG	tri	6	210205	210222	18
1651	contig_740	AT	di	8	228572	228587	16
1652	contig_740	TTG	tri	5	230361	230375	15
1653	contig_740	CT	di	8	240266	240281	16
1654	contig_857	GCC	tri	5	851	865	15
1655	contig_857	AT	di	8	10799	10814	16
1656	contig_857	TG	di	8	11465	11480	16
1657	contig_857	CATC	tetra	4	12171	12186	16
1658	contig_857	CTAAG	penta	5	26608	26632	25
1659	contig_857	AT	di	7	40710	40723	14
1660	contig_857	GGC	tri	5	49307	49321	15
1661	contig_857	GCTC	tetra	4	61237	61252	16
1662	contig_857	CGC	tri	5	88208	88222	15
1663	contig_857	TGGCTT	hexa	4	90065	90088	24
1664	contig_857	CGG	tri	5	98980	98994	15
1665	contig_857	TCC	tri	6	124292	124309	18
1666	contig_857	TC	di	7	169087	169100	14
1667	contig_857	TG	di	7	181085	181098	14
1668	contig_857	AG	di	8	303900	303915	16
1669	contig_857	GGA	tri	5	306448	306462	15
1670	contig_857	AGT	tri	6	317723	317740	18
1671	contig_857	AG	di	20	328251	328290	40
1672	contig_857	AG	di	15	355081	355110	30
1673	contig_857	TC	di	10	374087	374106	20
1674	contig_857	CTG	tri	7	381379	381399	21
1675	contig_857	AT	di	11	406993	407014	22
1676	contig_857	AAAC	tetra	4	409195	409210	16
1677	contig_857	AG	di	7	430481	430494	14
1678	contig_857	CTTC	tetra	5	450501	450520	20
1679	contig_857	AGG	tri	5	457661	457675	15
1680	contig_857	GCC	tri	6	473704	473721	18
1681	contig_857	GCT	tri	5	513892	513906	15
1682	contig_857	CCG	tri	5	517415	517429	15
1683	contig_857	CGCCAC	hexa	4	517610	517633	24
1684	contig_857	ATGCG	penta	4	517718	517737	20
1685	contig_857	GCC	tri	6	522929	522946	18
1686	contig_857	GTGTA	penta	4	524611	524630	20
1687	contig_857	GAGG	tetra	4	529857	529872	16
1688	contig_857	AT	di	9	553275	553292	18
1689	contig_857	GCG	tri	5	558544	558558	15
1690	contig_857	CCT	tri	6	559180	559197	18
1691	contig_857	GAG	tri	6	559285	559302	18
1692	contig_857	TC	di	9	562649	562666	18
1693	contig_857	ATCC	tetra	4	576990	577005	16
1694	contig_857	CT	di	8	580727	580742	16
1695	contig_857	CT	di	7	580745	580758	14
1696	contig_857	AGC	tri	5	581512	581526	15
1697	contig_7781	AG	di	7	10634	10647	14
1698	contig_7781	CGG	tri	8	44165	44188	24
1699	contig_7781	AAG	tri	5	53556	53570	15
1700	contig_1185	GA	di	9	287	304	18
1701	contig_1185	AT	di	11	19546	19567	22
1702	contig_4158	CTA	tri	5	8897	8911	15
1703	contig_4158	GAG	tri	5	12277	12291	15
1704	contig_4158	GA	di	14	35677	35704	28
1705	contig_4158	GCC	tri	5	43524	43538	15
1706	contig_4158	CCT	tri	5	62586	62600	15
1707	contig_4158	CTG	tri	6	66626	66643	18
1708	contig_4158	AAG	tri	5	83888	83902	15
1709	contig_4158	CACGCC	hexa	4	87513	87536	24
1710	contig_4158	GCG	tri	5	89298	89312	15
1711	contig_4158	CAG	tri	5	91976	91990	15
1712	contig_4158	AG	di	7	106357	106370	14
1713	contig_4158	GAA	tri	7	138887	138907	21
1714	contig_4158	TA	di	11	149133	149154	22
1715	contig_4158	CT	di	10	149366	149385	20
1716	contig_4158	ATAG	tetra	4	206106	206121	16
1717	contig_4158	AAG	tri	6	222008	222025	18
1718	contig_4158	CCG	tri	6	230434	230451	18
1719	contig_4158	AG	di	9	252170	252187	18
1720	contig_4158	GGC	tri	9	261020	261046	27
1721	contig_4158	GA	di	7	263125	263138	14
1722	contig_4158	GA	di	9	263965	263982	18
1723	contig_4158	TC	di	9	269283	269300	18
1724	contig_4158	TA	di	7	271490	271503	14
1725	contig_4158	AT	di	16	283427	283458	32
1726	contig_4158	AT	di	7	283648	283661	14
1727	contig_4158	TCGCA	penta	4	306000	306019	20
1728	contig_4158	CA	di	7	306820	306833	14
1729	contig_4158	AC	di	10	308851	308870	20
1730	contig_4158	CT	di	7	326987	327000	14
1731	contig_4158	CGC	tri	6	336571	336588	18
1732	contig_4158	CCG	tri	5	348689	348703	15
1733	contig_4158	TC	di	7	357112	357125	14
1734	contig_4066	GAG	tri	5	14276	14290	15
1735	contig_4066	T	mono	16	43971	43986	16
1736	contig_4066	CT	di	7	58511	58524	14
1737	contig_4066	CCT	tri	5	58743	58757	15
1738	contig_4066	GA	di	7	71429	71442	14
1739	contig_4066	AG	di	9	76008	76025	18
1740	contig_4066	AG	di	8	84462	84477	16
1741	contig_4066	AG	di	8	84480	84495	16
1742	contig_4066	GA	di	8	93695	93710	16
1743	contig_4066	GA	di	7	101018	101031	14
1744	contig_4066	TA	di	7	123737	123750	14
1745	contig_4066	AC	di	7	127614	127627	14
1746	contig_4066	GA	di	7	140266	140279	14
1747	contig_3524	AACCA	penta	4	10592	10611	20
1748	contig_3524	AC	di	9	14142	14159	18
1749	contig_3524	CTG	tri	5	20076	20090	15
1750	contig_3524	GCT	tri	5	30235	30249	15
1751	contig_3524	GAG	tri	8	34929	34952	24
1752	contig_3524	GA	di	8	47106	47121	16
1753	contig_3524	TGC	tri	6	47411	47428	18
1754	contig_3524	CCGT	tetra	4	79023	79038	16
1755	contig_3524	GCG	tri	5	97300	97314	15
1756	contig_3524	GGC	tri	6	104190	104207	18
1757	contig_3524	AT	di	22	107816	107859	44
1758	contig_3524	AT	di	11	114706	114727	22
1759	contig_3524	TG	di	9	114729	114746	18
1760	contig_3524	AAAAGA	hexa	4	118742	118765	24
1761	contig_3524	TC	di	9	145716	145733	18
1762	contig_3524	TC	di	7	145740	145753	14
1763	contig_3524	GGGGA	penta	4	195798	195817	20
1764	contig_2220	CCT	tri	7	16143	16163	21
1765	contig_2220	GCG	tri	6	32958	32975	18
1766	contig_2220	AT	di	9	36110	36127	18
1767	contig_2220	TA	di	18	36133	36168	36
1768	contig_2220	CTG	tri	6	193356	193373	18
1769	contig_2220	AC	di	10	297849	297868	20
1770	contig_2220	TTC	tri	5	304687	304701	15
1771	contig_2220	TA	di	7	318344	318357	14
1772	contig_2220	AC	di	7	365947	365960	14
1773	contig_2220	AT	di	12	365961	365984	24
1774	contig_2220	AT	di	7	378846	378859	14
1775	contig_2220	AG	di	12	399078	399101	24
1776	contig_2220	TAT	tri	5	399974	399988	15
1777	contig_2220	CT	di	7	401742	401755	14
1778	contig_2220	CT	di	17	415914	415947	34
1779	contig_2220	AG	di	7	417615	417628	14
1780	contig_2220	GAA	tri	5	421107	421121	15
1781	contig_3580	CGC	tri	5	20450	20464	15
1782	contig_3580	CGG	tri	6	48124	48141	18
1783	contig_3580	GC	di	7	67749	67762	14
1784	contig_3580	GCT	tri	5	67858	67872	15
1785	contig_3580	GATC	tetra	5	79137	79156	20
1786	contig_3580	CGTA	tetra	5	80144	80163	20
1787	contig_3580	TGT	tri	5	82429	82443	15
1788	contig_3580	GCGT	tetra	4	91338	91353	16
1789	contig_3580	ACG	tri	5	102504	102518	15
1790	contig_3580	TA	di	17	113460	113493	34
1791	contig_3580	CTGC	tetra	4	120929	120944	16
1792	contig_3580	CTT	tri	5	123186	123200	15
1793	contig_3580	TG	di	7	135182	135195	14
1794	contig_3580	GAC	tri	6	162015	162032	18
1795	contig_3580	TC	di	8	174461	174476	16
1796	contig_9164	GCAC	tetra	6	8331	8354	24
1797	contig_9164	AAG	tri	5	40598	40612	15
1798	contig_9164	TC	di	12	41707	41730	24
1799	contig_9164	CT	di	29	44946	45003	58
1800	contig_9164	CTGCT	penta	4	48768	48787	20
1801	contig_9164	TA	di	7	54956	54969	14
1802	contig_9164	AC	di	13	57008	57033	26
1803	contig_9164	TA	di	11	58919	58940	22
1804	contig_9164	TCGA	tetra	4	70665	70680	16
1805	contig_9164	TG	di	8	71073	71088	16
1806	contig_9164	GCCG	tetra	4	75299	75314	16
1807	contig_9164	GA	di	7	78323	78336	14
1808	contig_9164	AAGA	tetra	4	86219	86234	16
1809	contig_9164	AT	di	12	95502	95525	24
1810	contig_4861	GA	di	7	47083	47096	14
1811	contig_4861	AT	di	7	49659	49672	14
1812	contig_4861	CTC	tri	8	70169	70192	24
1813	contig_4861	CCT	tri	5	70210	70224	15
1814	contig_4861	AC	di	10	80391	80410	20
1815	contig_569	TC	di	9	8308	8325	18
1816	contig_569	CTT	tri	5	57164	57178	15
1817	contig_569	AG	di	8	62310	62325	16
1818	contig_569	CCTC	tetra	4	73463	73478	16
1819	contig_569	ATCTAG	hexa	4	79818	79841	24
1820	contig_569	CCCT	tetra	6	79848	79871	24
1821	contig_569	CCTC	tetra	4	79917	79932	16
1822	contig_4059	CTC	tri	5	1725	1739	15
1823	contig_4059	AGC	tri	5	4023	4037	15
1824	contig_1351	TA	di	20	585	624	40
1825	contig_1351	GCC	tri	7	2591	2611	21
1826	contig_1351	AATA	tetra	4	40812	40827	16
1827	contig_1351	AT	di	8	59324	59339	16
1828	contig_1351	TA	di	11	71841	71862	22
1829	contig_1351	AG	di	13	72727	72752	26
1830	contig_1351	AT	di	7	75747	75760	14
1831	contig_1351	CCT	tri	5	117617	117631	15
1832	contig_1351	GA	di	9	135571	135588	18
1833	contig_1351	TGA	tri	5	138740	138754	15
1834	contig_1351	GA	di	8	145898	145913	16
1835	contig_1351	GCG	tri	5	154695	154709	15
1836	contig_1351	AGT	tri	6	155758	155775	18
1837	contig_1351	CGG	tri	7	183670	183690	21
1838	contig_1351	TC	di	9	194115	194132	18
1839	contig_1351	GA	di	12	202780	202803	24
1840	contig_1351	AT	di	16	220454	220485	32
1841	contig_1351	TCT	tri	9	229790	229816	27
1842	contig_1351	CT	di	7	241844	241857	14
1843	contig_1351	TC	di	8	249057	249072	16
1844	contig_1351	CGC	tri	6	249113	249130	18
1845	contig_1351	TGCT	tetra	4	249753	249768	16
1846	contig_1351	TTC	tri	5	251698	251712	15
1847	contig_1351	CAC	tri	6	261620	261637	18
1848	contig_1351	GA	di	12	261665	261688	24
1849	contig_1351	AG	di	12	262892	262915	24
1850	contig_1351	GAA	tri	8	263993	264016	24
1851	contig_1351	AG	di	10	264847	264866	20
1852	contig_1351	GAG	tri	6	265574	265591	18
1853	contig_1351	ATCT	tetra	4	265793	265808	16
1854	contig_1351	ATCA	tetra	4	265813	265828	16
1855	contig_1351	TA	di	7	279542	279555	14
1856	contig_1351	CT	di	7	279859	279872	14
1857	contig_1351	CGG	tri	5	295743	295757	15
1858	contig_1351	GGC	tri	6	300384	300401	18
1859	contig_1351	CACTC	penta	5	308398	308422	25
1860	contig_1351	AT	di	20	333854	333893	40
1861	contig_1351	AT	di	8	340912	340927	16
1862	contig_1351	AT	di	7	341023	341036	14
1863	contig_1351	AT	di	7	357639	357652	14
1864	contig_1351	CTC	tri	7	370548	370568	21
1865	contig_5401	T	mono	16	25	40	16
1866	contig_5401	T	mono	26	57	82	26
1867	contig_5401	T	mono	14	116	129	14
1868	contig_5401	T	mono	16	219	234	16
1869	contig_5401	T	mono	12	265	276	12
1870	contig_5401	T	mono	15	315	329	15
1871	contig_5401	T	mono	30	360	389	30
1872	contig_5401	T	mono	33	398	430	33
1873	contig_5401	T	mono	13	465	477	13
1874	contig_5401	GGC	tri	5	2917	2931	15
1875	contig_5401	AGC	tri	5	3954	3968	15
1876	contig_5401	CGTG	tetra	5	6477	6496	20
1877	contig_5401	CGGC	tetra	4	10391	10406	16
1878	contig_5401	GCC	tri	5	36021	36035	15
1879	contig_5401	TG	di	9	53244	53261	18
1880	contig_5401	AT	di	7	61167	61180	14
1881	contig_5401	TCCA	tetra	5	61900	61919	20
1882	contig_5401	AG	di	9	62894	62911	18
1883	contig_5401	GGA	tri	5	70788	70802	15
1884	contig_5401	AGG	tri	7	77393	77413	21
1885	contig_5401	CCCGC	penta	4	83106	83125	20
1886	contig_5401	AGG	tri	5	88473	88487	15
1887	contig_5401	CT	di	27	95451	95504	54
1888	contig_5401	AT	di	28	95505	95560	56
1889	contig_5401	AGG	tri	5	124863	124877	15
1890	contig_5401	AAGG	tetra	4	151043	151058	16
1891	contig_5401	CTG	tri	6	151480	151497	18
1892	contig_5401	TCGT	tetra	5	152235	152254	20
1893	contig_5401	CTC	tri	5	152842	152856	15
1894	contig_5401	CTC	tri	5	161725	161739	15
1895	contig_5401	AG	di	7	165225	165238	14
1896	contig_5401	GAC	tri	5	169951	169965	15
1897	contig_5401	AG	di	7	183682	183695	14
1898	contig_5401	CT	di	11	190658	190679	22
1899	contig_5401	TTC	tri	5	208332	208346	15
1900	contig_5401	GA	di	7	214007	214020	14
1901	contig_5401	GCT	tri	5	224921	224935	15
1902	contig_5401	GAGC	tetra	4	226477	226492	16
1903	contig_5401	CCGTG	penta	6	226511	226540	30
1904	contig_2011	CT	di	7	2720	2733	14
1905	contig_2011	GA	di	7	13764	13777	14
1906	contig_2011	GAA	tri	5	23147	23161	15
1907	contig_2011	TA	di	13	68650	68675	26
1908	contig_3700	CCT	tri	5	74542	74556	15
1909	contig_3700	AGA	tri	6	74637	74654	18
1910	contig_3700	GGCGGG	hexa	4	119626	119649	24
1911	contig_3700	GAGC	tetra	4	119751	119766	16
1912	contig_3700	GCTG	tetra	4	123563	123578	16
1913	contig_3700	GA	di	9	152671	152688	18
1914	contig_3700	TC	di	8	166390	166405	16
1915	contig_3700	AAT	tri	6	183774	183791	18
1916	contig_3700	GAG	tri	5	217928	217942	15
1917	contig_3700	GT	di	10	229375	229394	20
1918	contig_3700	CCG	tri	5	268950	268964	15
1919	contig_3700	AAGTCC	hexa	4	269336	269359	24
1920	contig_3700	TG	di	8	271810	271825	16
1921	contig_3700	CTTTG	penta	4	272844	272863	20
1922	contig_3700	AAG	tri	8	275417	275440	24
1923	contig_3700	GC	di	7	291319	291332	14
1924	contig_3700	GA	di	9	292055	292072	18
1925	contig_3700	AAAT	tetra	4	300019	300034	16
1926	contig_3700	TA	di	10	303913	303932	20
1927	contig_3700	AT	di	8	303976	303991	16
1928	contig_3700	AC	di	10	304373	304392	20
1929	contig_3700	AT	di	7	304393	304406	14
1930	contig_3700	AGCC	tetra	4	304467	304482	16
1931	contig_3700	TA	di	24	305398	305445	48
1932	contig_3700	GA	di	9	320715	320732	18
1933	contig_3700	AAAG	tetra	5	327594	327613	20
1934	contig_3700	GCTC	tetra	5	351330	351349	20
1935	contig_3700	AT	di	8	354032	354047	16
1936	contig_2057	CT	di	15	9653	9682	30
1937	contig_2057	TC	di	21	9683	9724	42
1938	contig_2057	TCTAGA	hexa	4	51647	51670	24
1939	contig_2381	T	mono	14	35	48	14
1940	contig_2381	T	mono	17	96	112	17
1941	contig_2381	T	mono	22	114	135	22
1942	contig_2381	T	mono	13	152	164	13
1943	contig_2381	TG	di	7	406	419	14
1944	contig_2381	TG	di	7	530	543	14
1945	contig_2381	TG	di	7	780	793	14
1946	contig_2381	TG	di	7	890	903	14
1947	contig_2381	T	mono	13	1010	1022	13
1948	contig_2381	TA	di	7	18271	18284	14
1949	contig_3889	AGATCT	hexa	4	8094	8117	24
1950	contig_3889	GGA	tri	5	16108	16122	15
1951	contig_3889	CGG	tri	5	23038	23052	15
1952	contig_3889	GCG	tri	5	23070	23084	15
1953	contig_3889	CAAG	tetra	4	38133	38148	16
1954	contig_3889	CTAGAT	hexa	5	47602	47631	30
1955	contig_1451	AC	di	7	2967	2980	14
1956	contig_1451	CT	di	21	8521	8562	42
1957	contig_1451	TTC	tri	5	12945	12959	15
1958	contig_1451	CT	di	7	14505	14518	14
1959	contig_1451	TATAGA	hexa	4	28416	28439	24
1960	contig_1451	AATA	tetra	4	30930	30945	16
1961	contig_1451	CGG	tri	5	43561	43575	15
1962	contig_1451	CT	di	8	53801	53816	16
1963	contig_1451	ACA	tri	6	62275	62292	18
1964	contig_1451	ATC	tri	6	88659	88676	18
1965	contig_1451	CTATTA	hexa	5	88709	88738	30
1966	contig_1451	TTC	tri	14	88742	88783	42
1967	contig_1451	TA	di	7	92384	92397	14
1968	contig_1451	TGCA	tetra	5	93003	93022	20
1969	contig_1451	TGC	tri	5	93262	93276	15
1970	contig_1451	GA	di	8	93628	93643	16
1971	contig_1451	GATTT	penta	4	99487	99506	20
1972	contig_1451	AAATC	penta	4	99696	99715	20
1973	contig_1451	TTC	tri	6	120739	120756	18
1974	contig_1451	CTC	tri	5	154629	154643	15
1975	contig_1451	CCT	tri	5	175758	175772	15
1976	contig_1451	AGCGGG	hexa	6	180489	180524	36
1977	contig_1451	GGC	tri	5	200582	200596	15
1978	contig_1451	GA	di	28	226113	226168	56
1979	contig_1451	AG	di	17	238921	238954	34
1980	contig_1451	GCAT	tetra	4	271794	271809	16
1981	contig_1451	GGA	tri	7	289860	289880	21
1982	contig_1451	GGA	tri	5	300497	300511	15
1983	contig_1451	TC	di	7	330482	330495	14
1984	contig_1451	GA	di	9	342786	342803	18
1985	contig_1451	TG	di	7	349049	349062	14
1986	contig_1436	TGA	tri	7	25251	25271	21
1987	contig_1436	TA	di	9	37018	37035	18
1988	contig_1436	TG	di	9	44712	44729	18
1989	contig_1436	GCC	tri	5	93675	93689	15
1990	contig_1436	GA	di	8	100474	100489	16
1991	contig_1436	CTC	tri	6	104913	104930	18
1992	contig_1436	GCG	tri	6	104989	105006	18
1993	contig_1436	AAAGC	penta	4	112734	112753	20
1994	contig_1436	AT	di	19	117183	117220	38
1995	contig_1436	CGC	tri	5	207808	207822	15
1996	contig_1436	CCA	tri	5	210465	210479	15
1997	contig_1436	AT	di	7	219196	219209	14
1998	contig_1412	CCG	tri	5	71681	71695	15
1999	contig_1412	CGC	tri	8	110769	110792	24
[truncated: 75,615 more rows]
