# Supplementary material for: The first draft genome of feather grasses using SMRT sequencing and its implications in molecular studies of Stipa
Source: Sci Rep. 2021 Jul 28;11:15345. doi: 10.1038/s41598-021-94068-w (PMC8319324; doi:10.1038/s41598-021-94068-w)
Supplement: Supplementary file 5 [file 41598_2021_94068_MOESM5_ESM.nex]

#NEXUS

Begin taxa;
	Dimensions ntax=16;
		Taxlabels
			B.distachyon_NC_016135.3|:158507164451
			O.sativa_KM036284.1
			S.breviflora_SRR7152927.1
			S.capillata_KRA0496240
			S.caucasica_KY826229
			S.grandis_SRR1740003.1
			S.heptapotamica_ALTB003747
			S.korshinskyi_ALTB001767
			S.lagascae_ERR1744610
			S.lessingiana_ALTB003728
			S.lipskyi_KY826233
			S.magnifica_KY826234
			S.narynica_KY826235
			S.orientalis_KY826231
			S.pennata_KY826232
			S.richteriana_ALTB003756
			;
End;
Begin trees;
	Translate
		   1 B.distachyon_NC_016135.3|:158507164451,
		   2 O.sativa_KM036284.1,
		   3 S.breviflora_SRR7152927.1,
		   4 S.capillata_KRA0496240,
		   5 S.caucasica_KY826229,
		   6 S.grandis_SRR1740003.1,
		   7 S.heptapotamica_ALTB003747,
		   8 S.korshinskyi_ALTB001767,
		   9 S.lagascae_ERR1744610,
		  10 S.lessingiana_ALTB003728,
		  11 S.lipskyi_KY826233,
		  12 S.magnifica_KY826234,
		  13 S.narynica_KY826235,
		  14 S.orientalis_KY826231,
		  15 S.pennata_KY826232,
		  16 S.richteriana_ALTB003756
;
tree TREE1 = ((1[&height=4.3708459837139386E-15,height_95%_HPD={0.0,1.4210854715202004E-14},height_median=7.105427357601002E-15,height_range={0.0,2.1316282072803006E-14},length=32.774249427546934,length_95%_HPD={30.002732152068894,35.51794818625992},length_median=32.7678045063981,length_range={26.951967173150596,38.86820995058068}]:32.774249427546934,((((3[&height=4.358530183311883E-15,height_95%_HPD={0.0,7.105427357601002E-15},height_median=7.105427357601002E-15,height_range={0.0,2.1316282072803006E-14},length=2.2330294210759405,length_95%_HPD={1.0556658278868483,3.518751336587485},length_median=2.1853585996676443,length_range={0.3495282059607874,6.068164216866464}]:2.1497487084770954,9[&height=4.368161770805798E-15,height_95%_HPD={0.0,1.4210854715202004E-14},height_median=7.105427357601002E-15,height_range={0.0,2.1316282072803006E-14},length=2.7464373261303385,length_95%_HPD={1.011483295552381,5.299328919327287},length_median=2.4047804779030173,length_range={0.40093864979215965,9.16480116733068}]:2.1497487084770954)[&height=2.1497487084771,height_95%_HPD={1.0544927040985357,3.3212901662992707},height_median=2.1028141921234607,height_range={0.40093864979216676,5.785388906868157},length=1.0481207166794244,length_95%_HPD={0.0722410609177544,2.167009900505491},length_median=0.9647013465347669,length_range={7.750687698759862E-4,5.213887169504261},posterior=0.6269342162766753]:0.8715094362640823,(((7[&height=4.367056506667152E-15,height_95%_HPD={0.0,1.4210854715202004E-14},height_median=7.105427357601002E-15,height_range={0.0,2.8421709430404007E-14},length=0.276465449918935,length_95%_HPD={1.586311363155346E-6,0.8084311338993757},length_median=0.19711766379577256,length_range={1.586311363155346E-6,4.284373015354419}]:0.33456512328573695,(10[&height=4.361688080850871E-15,height_95%_HPD={0.0,1.4210854715202004E-14},height_median=7.105427357601002E-15,height_range={0.0,2.1316282072803006E-14},length=0.27572280859249165,length_95%_HPD={1.586311363155346E-6,0.807580770283522},length_median=0.1957895566364556,length_range={1.586311363155346E-6,4.57120011539233}]:0.16408736647995228,16[&height=4.3645828202616114E-15,height_95%_HPD={0.0,1.4210854715202004E-14},height_median=7.105427357601002E-15,height_range={0.0,2.8421709430404007E-14},length=0.27523797276631035,length_95%_HPD={2.771293019065979E-6,0.8062952061649327},length_median=0.1959553090780375,length_range={2.771293019065979E-6,3.5208839115676014}]:0.16408736647995228)[&height=0.16408736647995664,height_95%_HPD={5.168260550192372E-6,0.4841473568440193},height_median=0.11541965024737522,height_range={5.168260550192372E-6,1.6927332616990896},length=0.2929278299489981,length_95%_HPD={1.4959033052264203E-6,0.8406747453463979},length_median=0.21159997639411898,length_range={1.4959033052264203E-6,3.2261820364748743},posterior=0.2828011229380088]:0.1704777568057847)[&height=0.33456512328574134,height_95%_HPD={0.0113515548585994,0.7777915619218376},height_median=0.2865608837417071,height_range={3.537032060236811E-4,2.3418666587641894},length=0.4274506498889128,length_95%_HPD={1.0439050655008941E-6,1.1603743610473103},length_median=0.3285580559960053,length_range={1.0439050655008941E-6,3.6229660253876546},posterior=0.39107279097501535]:0.3717268878160162,8[&height=4.3536354421264514E-15,height_95%_HPD={0.0,1.4210854715202004E-14},height_median=7.105427357601002E-15,height_range={0.0,2.1316282072803006E-14},length=0.5017182464701414,length_95%_HPD={0.009052638246487277,1.2510529406200845},length_median=0.4075153766013031,length_range={8.769839554787495E-4,4.116303883776922}]:0.7062920111017532)[&height=0.7062920111017575,height_95%_HPD={0.11161131270566926,1.4601171210369728},height_median=0.6343897191524341,height_range={0.011131005855254728,4.116303883776922},length=1.7457796355247797,length_95%_HPD={0.3011354735648979,3.2812266651002915},length_median=1.673629023645077,length_range={1.1527999513560871E-4,6.254921428014036},posterior=0.9956667629608231]:1.5529878461088193,(14[&height=4.371951247852584E-15,height_95%_HPD={0.0,1.4210854715202004E-14},height_median=7.105427357601002E-15,height_range={0.0,2.1316282072803006E-14},length=1.8546302674238948,length_95%_HPD={0.7505177089196806,3.0769764528779007},length_median=1.781981673199489,length_range={0.19541466482996128,6.466281716424362}]:1.7743678022143754,15[&height=4.363056503117767E-15,height_95%_HPD={0.0,1.4210854715202004E-14},height_median=7.105427357601002E-15,height_range={0.0,2.1316282072803006E-14},length=1.8565155281603598,length_95%_HPD={0.7491910986444097,3.0763909973007415},length_median=1.7830248537347373,length_range={0.19541466482996128,6.718452907803325}]:1.7743678022143754)[&height=1.7743678022143798,height_95%_HPD={0.763448344703221,2.8673092457996887},height_median=1.7231117159824763,height_range={0.1954146648299684,5.431798154326444},length=0.8283170313258716,length_95%_HPD={0.013814908705903406,1.8365958140120853},length_median=0.7338032961765393,length_range={6.536661324929582E-5,4.632984977397555},posterior=0.8473515403361407]:0.48491205499619716)[&height=2.259279857210577,height_95%_HPD={1.214201832100784,3.4005929673348945},height_median=2.2251646792131154,height_range={0.5961575666963412,5.265800412682609},length=0.8839729601998596,length_95%_HPD={1.2604927212578332E-4,2.0678287580547234},length_median=0.7792766357369842,length_range={6.793233374224883E-5,4.404305365533844},posterior=0.403998429664526]:0.7619782875306051)[&height=3.021258144741182,height_95%_HPD={1.9514242597336064,4.1410600503558115},height_median=2.981131072993662,height_range={1.0915461412888234,5.922076707434897},length=0.5965670261535412,length_95%_HPD={1.2512405568543272E-4,1.559491361234258},length_median=0.4793191498770426,length_range={7.560469370559986E-6,4.05490749631025},posterior=0.28014933001488856]:0.5248560469480172,(((5[&height=4.380056518202655E-15,height_95%_HPD={0.0,1.4210854715202004E-14},height_median=7.105427357601002E-15,height_range={0.0,2.8421709430404007E-14},length=1.1035364416177453,length_95%_HPD={0.307987874032321,2.0074278800849896},length_median=1.050681176865723,length_range={0.06198166238055336,3.708174096195009}]:0.9091930903847372,11[&height=4.373582828247728E-15,height_95%_HPD={0.0,1.4210854715202004E-14},height_median=7.105427357601002E-15,height_range={0.0,2.8421709430404007E-14},length=0.997201538670369,length_95%_HPD={0.3075094955629467,1.7250976941144316},length_median=0.9654233487794741,length_range={0.06198166238055336,3.5868973779992572}]:0.9091930903847372)[&height=0.9091930903847415,height_95%_HPD={0.2769499359918228,1.6031511212274765},height_median=0.8733819173564399,height_range={0.061981662380560465,3.064703772306224},length=0.6805729928126916,length_95%_HPD={0.035084040492336044,1.4211533057606616},length_median=0.6258156433670692,length_range={2.0128645591199756E-4,3.3119053546109782},posterior=0.673755398028192]:0.6460446776304932,13[&height=4.376424936032818E-15,height_95%_HPD={0.0,1.4210854715202004E-14},height_median=7.105427357601002E-15,height_range={0.0,2.8421709430404007E-14},length=1.4567522672115645,length_95%_HPD={0.6459029381760146,2.344220061504359},length_median=1.4146873254796404,length_range={0.22121113511744284,4.69943188581199}]:1.5552377680152303)[&height=1.5552377680152347,height_95%_HPD={0.8148171228561196,2.3791670829889497},height_median=1.5162500568224289,height_range={0.3467002226227649,4.092197693532562},length=0.4825409653246603,length_95%_HPD={0.006668841145376803,1.1065649633210484},length_median=0.41413918844109077,length_range={8.485534785052096E-6,3.2102248522095493},posterior=0.964200795537877]:0.4808908078506817,12[&height=4.366056505779806E-15,height_95%_HPD={0.0,7.105427357601002E-15},height_median=7.105427357601002E-15,height_range={0.0,2.1316282072803006E-14},length=2.0265089114567343,length_95%_HPD={1.12064401337323,3.0085425539271853},length_median=1.9773894209169,length_range={0.5156084729323283,5.339002536596837}]:2.036128575865912)[&height=2.0361285758659164,height_95%_HPD={1.1506386587496138,3.023995079040624},height_median=1.9860930723885915,height_range={0.5156084729323354,5.339002536596837},length=1.4409316822004696,length_95%_HPD={0.44111374992319696,2.5959457712611},length_median=1.3604694265613588,length_range={0.10412247302722477,5.739129607852547},posterior=1.0]:1.509985615823283)[&height=3.5461141916891994,height_95%_HPD={2.3811517282093533,4.783272427150607},height_median=3.4961760785315796,height_range={1.5800188681825276,7.322594426174632},length=0.9785125612275408,length_95%_HPD={2.0545100750979373E-4,2.214512333702089},length_median=0.8699325007088738,length_range={3.846155150455388E-5,5.191373658948734},posterior=0.40242068694769745]:0.847261260995896,(4[&height=4.37037229908309E-15,height_95%_HPD={0.0,1.4210854715202004E-14},height_median=7.105427357601002E-15,height_range={0.0,2.8421709430404007E-14},length=1.7288100992879865,length_95%_HPD={0.6713274494758892,2.927125553337568},length_median=1.6511864199112338,length_range={0.24575313726159465,5.751740148934964}]:1.7287964486700007,6[&height=4.37042493070874E-15,height_95%_HPD={0.0,1.4210854715202004E-14},height_median=7.105427357601002E-15,height_range={0.0,2.8421709430404007E-14},length=1.728803877137052,length_95%_HPD={0.6714447140216748,2.927176498225201},length_median=1.6511864199112338,length_range={0.24575313726159465,5.751740148934964}]:1.7287964486700007)[&height=1.7287964486700051,height_95%_HPD={0.6714447140216819,2.927176498225201},height_median=1.6511781793179772,height_range={0.24575313726160175,5.751740148934971},length=2.1151006790924227,length_95%_HPD={0.6896672490273232,3.7025910269753837},length_median=2.0257239466349546,length_range={0.1080340557171624,7.448630309377499},posterior=0.999992592757198]:2.6645790040150903)[&height=4.393375452685095,height_95%_HPD={2.8987110294723877,6.021864190066424},height_median=4.313794822176263,height_range={1.9564061798626469,9.388777555068856},length=28.380873974861423,length_95%_HPD={25.343284596115545,31.35050682245584},length_median=28.38943339054873,length_range={20.810358141581933,35.41034831069383},posterior=1.0]:28.380873974861846)[&height=32.77424942754694,height_95%_HPD={30.002732152068894,35.51794818625993},height_median=32.7678045063981,height_range={26.95196717315061,38.86820995058068},length=15.816159880130444,length_95%_HPD={11.52712743072037,20.196991529414376},length_median=15.797666972643242,length_range={6.941611606460825,26.801235265899773},posterior=1.0]:15.816159880130463,2[&height=4.3708459837139386E-15,height_95%_HPD={0.0,1.4210854715202004E-14},height_median=7.105427357601002E-15,height_range={0.0,2.1316282072803006E-14},length=48.590409307677405,length_95%_HPD={44.529087332776356,52.77870855389071},length_median=48.5738163765689,length_range={39.984036118359235,58.999784552973786}]:48.5904093076774)[&height=48.590409307677405,height_95%_HPD={44.52908733277636,52.77870855389072},height_median=48.5738163765689,height_range={39.984036118359235,58.99978455297379},length=0.0,posterior=1.0]:0.0;
End;
